# Supplementary material for: Global transcriptome changes of elongating internode of sugarcane in response to mepiquat chloride
Source: BMC Genomics. 2021 Jan 25;22:79. doi: 10.1186/s12864-020-07352-w (PMC7831198; doi:10.1186/s12864-020-07352-w)
Supplement: Supplementary file 1 — Additional file 1. The primers used in this study. [file 12864_2020_7352_MOESM1_ESM.xlsx]

## Sheet: Sheet1
Genes	Forward primer (5'--3')	Reverse primer (5'--3')	Product (bp)
GA2OX1	CTGACGAATGGGAGGCTGAA	TGTCGGTGGGTATCACTGGA	255
GID1	TTGTTTCGTCATCGTCGGGT	GGTAGGCAGCATCCAATCCA	263
MPK4	GATGTCTGGTCTGTTGGCTG	TGGGGTGTATGGAAGGGACT	186
CML49	GACAAGACTGGGGGCAAGAG	GATGAGGAAAGGGAGCACGG	168
GID2	CTTTCGCTTGGCGGCTTC	AGGTGGAGGAGCATTAGGCA	195
PRPF8	AGCACGACCCACAGATGAAG	AACAGGCGAACAACAGGTGA	253
PBS1	CGCAGACTTTCACTTTCCGT	TCCAAAACCTCCCTCTCCCA	83
ACO2	TGCCTACTGCTTGCTGAACT	TCATTGCCACGACGACTACC	156
Stf0 sulphotransferase	GTCCACAGTTCCTCCTTCCG	AACCAGCCACTTCCAGATCG	135
cyclin-like F-box	TTATGGCTGGTGGTATGGCG	TCGTCTTTGGTCTGCAGCTT	222
HOX12	CCTGCGGTGGTTTTAGGAGT	GCTCCCAATCTCTTGCTCGT	247
EF1A	ACCAAGCCACTCTGCTGACG	TGTCAAGCACCCACGCA	236
