# Supplementary material for: Global transcriptome changes of elongating internode of sugarcane in response to mepiquat chloride
Source: BMC Genomics. 2021 Jan 25;22:79. doi: 10.1186/s12864-020-07352-w (PMC7831198; doi:10.1186/s12864-020-07352-w)
Supplement: Supplementary file 2 — Additional file 2. Summary of full-length transcriptome of sugarcane. [file 12864_2020_7352_MOESM2_ESM.xlsx]

## Sheet: isoform_summary
Total Number	Total length(bp)	Maximum Length(bp)	Minimum Length(bp)	Average Length(bp)	N50 Length(bp)	GC content
72671	209942347	13219	131	2888.94	3073	0.4816

## Sheet: raw_data_summary
total base(bp)	subreads number	average length	N50
17069054065	6279268	2718	3011

## Sheet: cluster_statistic
Number of unpolished consensus isoforms	Number of polished high-quality isoforms	Number of polished low-quality isoforms	Mean unpolished consensus isoforms read length
154747	85421	69308	3012

## Sheet: classify_statistic
Number of consensus reads	Number of five prime reads	Number of three prime reads	Number of poly-A reads	Number of filtered short reads	Number of non-full-length reads	Number of full-length reads	Number of full-length non-chimeric reads	Number of full-length non-chimeric bases	Mean full-length non-chimeric read length
428444	393674	393948	379265	18	79586	348840	343776	999242026	2906

## Sheet: CCS_statistic
Library	Number of reads	Number of CCS bases	CCS Read Length (mean)	Number of Passes (mean)
m54170_180930_234654	428444	1363409437	3182	12
