# Supplementary material for: Global transcriptome changes of elongating internode of sugarcane in response to mepiquat chloride
Source: BMC Genomics. 2021 Jan 25;22:79. doi: 10.1186/s12864-020-07352-w (PMC7831198; doi:10.1186/s12864-020-07352-w)
Supplement: Supplementary file 3 — Additional file 3. Annotation results of isoforms from full-length transcriptome of sugarcane. [file 12864_2020_7352_MOESM3_ESM.xlsx]

## Sheet: All_Unigene.basic.annotation
ID	Symbol	Nr-annotation	Swissprot-annotation
Isoform0000001	TIF5A	translation initiation factor5A [Saccharum hybrid cultivar ROC22]	Eukaryotic translation initiation factor 5A OS=Zea mays GN=TIF5A PE=1 SV=2
Isoform0000002	GST1	glutathione S-transferase 1 [Zea mays]	Glutathione S-transferase 1 OS=Zea mays GN=GST1 PE=1 SV=4
Isoform0000003	--	PREDICTED: auxin-repressed 12.5 kDa protein [Setaria italica]	Auxin-repressed 12.5 kDa protein OS=Fragaria ananassa PE=2 SV=1
Isoform0000004	SAP4	zinc finger A20 and AN1 domains-containing protein [Zea mays]	Zinc finger A20 and AN1 domain-containing stress-associated protein 4 OS=Oryza sativa subsp. japonica GN=SAP4 PE=2 SV=1
Isoform0000005	At4g12490	36.4 kDa proline-rich protein-like precursor [Zea mays]	pEARLI1-like lipid transfer protein 2 OS=Arabidopsis thaliana GN=At4g12490 PE=2 SV=1
Isoform0000006	Os05g0461400	PREDICTED: probable histone H2A.4 [Setaria italica]	Probable histone H2A.4 OS=Oryza sativa subsp. japonica GN=Os05g0461400 PE=2 SV=1
Isoform0000007	DBP	remorin [Zea mays]	Remorin OS=Solanum tuberosum PE=1 SV=1
Isoform0000008	GST3	PREDICTED: glutathione S-transferase 3 [Setaria italica]	Glutathione S-transferase 3 OS=Zea mays GN=GST3 PE=1 SV=4
Isoform0000009	--	coat protein [Carica papaya]	Genome polyprotein (Fragment) OS=Sugarcane mosaic virus (strain SC) PE=2 SV=1
Isoform0000010	TIF	Tyrosyl-DNA phosphodiesterase 1 [Dichanthelium oligosanthes]	Protein translation factor SUI1 homolog OS=Zea mays GN=TIF PE=3 SV=1
Isoform0000011	SAP8	Zinc finger protein1 [Zea mays]	Zinc finger A20 and AN1 domain-containing stress-associated protein 8 OS=Oryza sativa subsp. japonica GN=SAP8 PE=2 SV=1
Isoform0000012	CYP	cyclophilin [Saccharum hybrid cultivar R570]	Peptidyl-prolyl cis-trans isomerase OS=Zea mays GN=CYP PE=2 SV=1
Isoform0000013	SAR1A	GTP-binding protein SAR1A [Aegilops tauschii]	GTP-binding protein SAR1A OS=Arabidopsis thaliana GN=SAR1A PE=2 SV=1
Isoform0000014	At2g30620	histone H1 [Zea mays]	Histone H1 OS=Solanum pennellii PE=2 SV=1
Isoform0000015	LTP2-B	PREDICTED: non-specific lipid-transfer protein 3-like [Setaria italica]	Non-specific lipid-transfer protein 2B OS=Oryza sativa subsp. japonica GN=LTP2-B PE=2 SV=1
Isoform0000016	--	blue copper protein precursor [Zea mays]	Blue copper protein OS=Pisum sativum PE=2 SV=1
Isoform0000017	GRP2	glycine-rich RNA-binding protein 2 [Zea mays]	Glycine-rich RNA-binding protein GRP1A OS=Sinapis alba PE=2 SV=1
Isoform0000018	--	PREDICTED: auxin-repressed 12.5 kDa protein [Setaria italica]	Auxin-repressed 12.5 kDa protein OS=Fragaria ananassa PE=2 SV=1
Isoform0000019	SDH5	succinate dehydrogenase12 [Zea mays]	Succinate dehydrogenase subunit 5, mitochondrial OS=Oryza sativa subsp. japonica GN=SDH5 PE=1 SV=1
Isoform0000020	--	--	--
Isoform0000021	MNB1B	DNA-binding protein, partial [Zea mays]	DNA-binding protein MNB1B OS=Zea mays GN=MNB1B PE=1 SV=1
Isoform0000022	--	CRP3 - Cysteine-rich family protein precursor expressed [Zea mays]	--
Isoform0000023	GST1	glutathione S-transferase 1 [Zea mays]	Glutathione S-transferase 1 OS=Zea mays GN=GST1 PE=1 SV=4
Isoform0000024	UEV1C	ubiquitin-conjugating enzyme [Saccharum hybrid cultivar R570]	Ubiquitin-conjugating enzyme E2 variant 1C OS=Arabidopsis thaliana GN=UEV1C PE=1 SV=1
Isoform0000025	TIFY3B	PREDICTED: protein TIFY 3B-like [Setaria italica]	Protein TIFY 3B OS=Arabidopsis thaliana GN=TIFY3B PE=1 SV=1
Isoform0000026	ARF1	ADP-ribosylation factor A1F [Zea mays]	ADP-ribosylation factor 1 OS=Arabidopsis thaliana GN=ARF1 PE=1 SV=2
Isoform0000027	UBC5A	uncharacterized LOC100280571 [Zea mays]	Ubiquitin-conjugating enzyme E2 5A OS=Oryza sativa subsp. japonica GN=UBC5A PE=2 SV=1
Isoform0000028	GOS2	PREDICTED: protein translation factor SUI1 homolog 2 isoform X1 [Brachypodium distachyon]	Protein translation factor SUI1 homolog OS=Oryza sativa subsp. japonica GN=GOS2 PE=3 SV=1
Isoform0000029	RPS10	PREDICTED: 40S ribosomal protein S10 [Oryza brachyantha]	40S ribosomal protein S10 OS=Oryza sativa subsp. japonica GN=RPS10 PE=2 SV=2
Isoform0000030	At2g44790	blue copper protein precursor [Zea mays]	Blue copper protein OS=Pisum sativum PE=2 SV=1
Isoform0000031	MT1B	metallothionein type 1 [Saccharum hybrid cultivar ROC20]	Metallothionein-like protein 1B OS=Oryza sativa subsp. japonica GN=MT1B PE=2 SV=1
Isoform0000032	Rnf4	PREDICTED: E3 ubiquitin-protein ligase RNF4-like [Setaria italica]	E3 ubiquitin-protein ligase RNF4 OS=Mus musculus GN=Rnf4 PE=1 SV=1
Isoform0000033	--	PREDICTED: prostatic spermine-binding protein-like [Setaria italica]	--
Isoform0000034	guaB	Os02g0818000, partial [Oryza sativa Japonica Group]	Inosine-5'-monophosphate dehydrogenase OS=Methanocaldococcus jannaschii (strain ATCC 43067 / DSM 2661 / JAL-1 / JCM 10045 / NBRC 100440) GN=guaB PE=3 SV=1
Isoform0000035	WUN1	senescence associated gene 20 [Zea mays]	Wound-induced protein 1 OS=Solanum tuberosum GN=WUN1 PE=2 SV=1
Isoform0000036	RPS8	PREDICTED: 40S ribosomal protein S8-like [Oryza brachyantha]	40S ribosomal protein S8 OS=Zea mays GN=RPS8 PE=2 SV=2
Isoform0000037	CAR3	PREDICTED: LOW QUALITY PROTEIN: probable ADP-ribosylation factor GTPase-activating protein AGD11 [Zea mays]	Protein C2-DOMAIN ABA-RELATED 3 OS=Arabidopsis thaliana GN=CAR3 PE=3 SV=1
Isoform0000038	XERICO	RING-H2 finger protein [Zea mays]	Probable E3 ubiquitin-protein ligase XERICO OS=Arabidopsis thaliana GN=XERICO PE=1 SV=1
Isoform0000039	RABF2B	PREDICTED: ras-related protein RABF2b-like [Setaria italica]	Ras-related protein RABF2b OS=Arabidopsis thaliana GN=RABF2B PE=1 SV=1
Isoform0000040	ASR2	PREDICTED: abscisic stress-ripening protein 1-like [Setaria italica]	Abscisic stress-ripening protein 2 OS=Solanum lycopersicum GN=ASR2 PE=4 SV=1
Isoform0000041	MT4A	metallothionein type 2 [Saccharum hybrid cultivar ROC20]	Metallothionein-like protein 4A OS=Oryza sativa subsp. japonica GN=MT4A PE=2 SV=1
Isoform0000042	TCTP	translationally-controlled tumor protein homolog [Zea mays]	Translationally-controlled tumor protein homolog OS=Zea mays GN=TCTP PE=2 SV=1
Isoform0000043	--	expressed protein [Oryza sativa Japonica Group]	--
Isoform0000044	--	--	--
Isoform0000045	ARF1	ADP-ribosylation factor homolog1 [Zea mays]	ADP-ribosylation factor OS=Zea mays GN=ARF1 PE=2 SV=2
Isoform0000046	CAB-M9	chlorophyll a-b binding protein M9, chloroplastic precursor [Zea mays]	Chlorophyll a-b binding protein M9, chloroplastic OS=Zea mays GN=CAB-M9 PE=2 SV=1
Isoform0000047	WUN1	senescence associated gene 20 [Zea mays]	Wound-induced protein 1 OS=Solanum tuberosum GN=WUN1 PE=2 SV=1
Isoform0000048	DIR1	disease resistance response protein [Saccharum hybrid cultivar R570]	Dirigent protein 1 OS=Arabidopsis thaliana GN=DIR1 PE=2 SV=1
Isoform0000049	--	uncharacterized LOC100277187 precursor [Zea mays]	--
Isoform0000050	H3	Os06g0130900, partial [Oryza sativa Japonica Group]	Histone H3.3 OS=Vitis vinifera PE=2 SV=3
Isoform0000051	At3g17210	stress-response A/B barrel domain-containing protein At5g22580-like [Aegilops tauschii subsp. tauschii] [Aegilops tauschii]	Probable protein Pop3 OS=Arabidopsis thaliana GN=At3g17210 PE=1 SV=1
Isoform0000052	AAP19-1	AP-1 complex subunit sigma-2 [Zea mays]	AP-1 complex subunit sigma-1 OS=Arabidopsis thaliana GN=AAP19-1 PE=1 SV=1
Isoform0000053	IAA24	PREDICTED: auxin-responsive protein IAA24-like [Setaria italica]	Auxin-responsive protein IAA24 OS=Oryza sativa subsp. japonica GN=IAA24 PE=2 SV=1
Isoform0000054	LIR1	light-induced protein 1-like [Zea mays]	Light-regulated protein OS=Oryza sativa subsp. japonica GN=LIR1 PE=2 SV=1
Isoform0000055	RANBP1C	Ran-binding protein 1 [Zea mays]	Ran-binding protein 1 homolog c OS=Arabidopsis thaliana GN=RANBP1C PE=2 SV=1
Isoform0000056	Os05g0108800	PREDICTED: cytochrome b5-like [Setaria italica]	Cytochrome b5 OS=Oryza sativa subsp. japonica GN=Os05g0108800 PE=2 SV=2
Isoform0000057	LTP3	nonspecific lipid-transfer protein 3 precursor [Zea mays]	Non-specific lipid-transfer protein 3 OS=Hordeum vulgare GN=LTP3 PE=3 SV=1
Isoform0000058	arl8a	ADP-ribosylation factor-like A1A [Zea mays]	ADP-ribosylation factor-like protein 8A OS=Xenopus tropicalis GN=arl8a PE=2 SV=1
Isoform0000059	Os12g0287200	protein mago nashi [Zea mays]	Protein mago nashi homolog OS=Oryza sativa subsp. japonica GN=Os12g0287200 PE=2 SV=2
Isoform0000060	LEA14-A	late-embryogenesis-abundant protein [Saccharum officinarum]	Late embryogenesis abundant protein Lea14-A OS=Gossypium hirsutum GN=LEA14-A PE=2 SV=1
Isoform0000061	--	Liver carboxylesterase, partial [Anthurium amnicola]	--
Isoform0000062	At2g30620	PREDICTED: histone H1 [Oryza brachyantha]	Histone H1 OS=Solanum pennellii PE=2 SV=1
Isoform0000063	--	lipid binding protein precursor [Zea mays]	--
Isoform0000064	CYCP4-1	Cyclin-P4-1 [Dichanthelium oligosanthes]	Cyclin-P4-1 OS=Oryza sativa subsp. japonica GN=CYCP4-1 PE=2 SV=1
Isoform0000065	VHA-c''2	PREDICTED: V-type proton ATPase subunit c''2 [Oryza brachyantha]	V-type proton ATPase subunit c''2 OS=Arabidopsis thaliana GN=VHA-c''2 PE=1 SV=1
Isoform0000066	SODA.3	superoxide dismutase [Saccharum hybrid cultivar GT28]	Superoxide dismutase [Mn] 3.4, mitochondrial OS=Zea mays GN=SODA.3 PE=2 SV=1
Isoform0000067	SAP11	multiple stress-responsive zinc-finger protein ISAP1 [Zea mays]	Zinc finger A20 and AN1 domain-containing stress-associated protein 11 OS=Oryza sativa subsp. japonica GN=SAP11 PE=2 SV=1
Isoform0000068	HIPP26	farnesylated protein 1 [Zea mays]	Heavy metal-associated isoprenylated plant protein 26 OS=Arabidopsis thaliana GN=HIPP26 PE=1 SV=1
Isoform0000069	--	PREDICTED: FK506-binding protein 2-like [Oryza brachyantha]	--
Isoform0000070	RPL10A	60S ribosomal protein L10a-1 [Zea mays]	60S ribosomal protein L10a OS=Oryza sativa subsp. japonica GN=RPL10A PE=1 SV=1
Isoform0000071	CYB5	cytochrome b5 [Zea mays]	Cytochrome b5 OS=Brassica oleracea var. botrytis GN=CYB5 PE=1 SV=1
Isoform0000072	CAM	Calmodulin-5, partial [Noccaea caerulescens]	Calmodulin OS=Hordeum vulgare GN=CAM PE=2 SV=2
Isoform0000073	COR410	PREDICTED: dehydrin COR410-like [Setaria italica]	Dehydrin COR410 OS=Triticum aestivum GN=COR410 PE=2 SV=1
Isoform0000074	CHMP1	PREDICTED: ESCRT-related protein CHMP1 [Setaria italica]	ESCRT-related protein CHMP1 OS=Oryza sativa subsp. japonica GN=CHMP1 PE=2 SV=1
Isoform0000075	RPL18C	PREDICTED: 60S ribosomal protein L18-3-like [Zea mays]	60S ribosomal protein L18-3 OS=Arabidopsis thaliana GN=RPL18C PE=2 SV=1
Isoform0000076	PSAL	photosystem I reaction center subunit XI [Zea mays]	Photosystem I reaction center subunit XI, chloroplastic OS=Hordeum vulgare GN=PSAL PE=1 SV=1
Isoform0000077	--	PREDICTED: ras-related protein RABA4a-like isoform X4 [Nelumbo nucifera]	--
Isoform0000078	VATP-P1	V-type proton ATPase 16 kDa proteolipid subunit [Triticum urartu]	V-type proton ATPase 16 kDa proteolipid subunit OS=Avena sativa GN=VATP-P1 PE=2 SV=1
Isoform0000079	TIM23-1	PREDICTED: mitochondrial import inner membrane translocase subunit TIM23-2-like [Setaria italica]	Mitochondrial import inner membrane translocase subunit TIM23-1 OS=Arabidopsis thaliana GN=TIM23-1 PE=2 SV=1
Isoform0000080	RPS24B	40S ribosomal protein S24 [Zea mays]	40S ribosomal protein S24-2 OS=Arabidopsis thaliana GN=RPS24B PE=2 SV=2
Isoform0000081	--	Os06g0538900, partial [Oryza sativa Japonica Group]	--
Isoform0000082	UBC2	Ubiquitin-conjugating enzyme E2 2 [Ananas comosus]	Ubiquitin-conjugating enzyme E2 2 OS=Triticum aestivum GN=UBC2 PE=1 SV=1
Isoform0000083	TIM22-3	protein translocase/ protein transporter [Zea mays]	Mitochondrial import inner membrane translocase subunit TIM22-3 OS=Arabidopsis thaliana GN=TIM22-3 PE=2 SV=1
Isoform0000084	UCC3	blue copper protein precursor [Zea mays]	Uclacyanin-3 OS=Arabidopsis thaliana GN=UCC3 PE=2 SV=1
Isoform0000085	RPL19B	60S ribosomal protein L19-like protein [Miscanthus sinensis]	60S ribosomal protein L19-2 OS=Arabidopsis thaliana GN=RPL19B PE=2 SV=1
Isoform0000086	At1g09580	Transmembrane emp24 domain-containing protein 10 precursor [Zea mays]	Transmembrane emp24 domain-containing protein p24delta3 OS=Arabidopsis thaliana GN=At1g09580 PE=1 SV=1
Isoform0000087	CAR5	PREDICTED: LOW QUALITY PROTEIN: probable ADP-ribosylation factor GTPase-activating protein AGD11 [Zea mays]	Protein C2-DOMAIN ABA-RELATED 5 OS=Arabidopsis thaliana GN=CAR5 PE=2 SV=1
Isoform0000088	CYP19-4	peptidyl-prolyl cis-trans isomerase CYP19-4 precursor [Zea mays]	Peptidyl-prolyl cis-trans isomerase CYP19-4 OS=Arabidopsis thaliana GN=CYP19-4 PE=1 SV=2
Isoform0000089	PRXIIF	peroxiredoxin-5 [Zea mays]	Peroxiredoxin-2F, mitochondrial OS=Oryza sativa subsp. japonica GN=PRXIIF PE=2 SV=1
Isoform0000090	dfr1	PREDICTED: dihydrofolate reductase-like [Setaria italica]	Dihydrofolate reductase OS=Schizosaccharomyces pombe (strain 972 / ATCC 24843) GN=dfr1 PE=2 SV=2
Isoform0000091	DHN1	dehydrin [Saccharum hybrid cultivar R570]	Dehydrin DHN1 OS=Zea mays GN=DHN1 PE=1 SV=2
Isoform0000092	SSR2	translocon-associated protein beta containing protein [Zea mays]	Translocon-associated protein subunit beta OS=Canis familiaris GN=SSR2 PE=1 SV=1
Isoform0000093	At1g06890	Nucleotide/sugar transporter family protein [Zea mays]	Uncharacterized membrane protein At1g06890 OS=Arabidopsis thaliana GN=At1g06890 PE=1 SV=1
Isoform0000094	--	--	--
Isoform0000095	RAB7	possible apospory-associated protein [Cenchrus ciliaris]	Ras-related protein Rab7 OS=Cenchrus ciliaris PE=2 SV=1
Isoform0000096	EARLI1	ZmGR1b [Zea mays]	Lipid transfer protein EARLI 1 OS=Arabidopsis thaliana GN=EARLI1 PE=1 SV=1
Isoform0000097	--	Bowman-Birk type trypsin inhibitor precursor [Zea mays]	Bowman-Birk type trypsin inhibitor OS=Triticum aestivum PE=1 SV=1
Isoform0000098	--	--	P3N-PIPO polyprotein OS=Soybean mosaic virus (strain G2) PE=3 SV=2
Isoform0000099	--	PREDICTED: LOW QUALITY PROTEIN: hornerin [Zea mays]	--
Isoform0000100	--	extracellular glycosidase CRH11-like [Aegilops tauschii subsp. tauschii] [Aegilops tauschii]	--
Isoform0000101	At3g12260	PREDICTED: NADH dehydrogenase [ubiquinone] 1 alpha subcomplex subunit 6 [Setaria italica]	NADH dehydrogenase [ubiquinone] 1 alpha subcomplex subunit 6 OS=Arabidopsis thaliana GN=At3g12260 PE=2 SV=1
Isoform0000102	--	Mediator of RNA polymerase II transcription subunit 8 [Theobroma cacao]	--
Isoform0000103	PSBQ1	oxygen-evolving enhancer protein 3-1 [Zea mays]	Oxygen-evolving enhancer protein 3-1, chloroplastic OS=Zea mays GN=PSBQ1 PE=2 SV=1
Isoform0000104	--	hypothetical protein SORBIDRAFT_08g018710 [Sorghum bicolor]	--
Isoform0000105	VATP-P1	V-type proton ATPase 16 kDa proteolipid subunit [Triticum urartu]	V-type proton ATPase 16 kDa proteolipid subunit OS=Avena sativa GN=VATP-P1 PE=2 SV=1
Isoform0000106	SODCC.1	PREDICTED: superoxide dismutase [Cu-Zn] 2 isoform X3 [Zea mays]	Superoxide dismutase [Cu-Zn] 2 OS=Zea mays GN=SODCC.1 PE=2 SV=2
Isoform0000107	SODCC.3	Superoxide dismutase [Zea mays]	Superoxide dismutase [Cu-Zn] 4A OS=Zea mays GN=SODCC.3 PE=2 SV=2
Isoform0000108	ATL24	PREDICTED: NEP1-interacting protein-like 2 [Setaria italica]	NEP1-interacting protein-like 2 OS=Arabidopsis thaliana GN=ATL24 PE=1 SV=2
Isoform0000109	--	dehydrin 13, partial [Oryza sativa Indica Group]	--
Isoform0000110	GSTU6	PREDICTED: LOW QUALITY PROTEIN: probable glutathione S-transferase GSTU6 [Zea mays]	Probable glutathione S-transferase GSTU6 OS=Oryza sativa subsp. japonica GN=GSTU6 PE=2 SV=2
Isoform0000111	RPS8	PREDICTED: 40S ribosomal protein S8-like [Zea mays]	40S ribosomal protein S8 OS=Zea mays GN=RPS8 PE=2 SV=2
Isoform0000112	RAN2	PREDICTED: GTP-binding nuclear protein Ran-2-like [Setaria italica]	GTP-binding nuclear protein Ran-2 OS=Oryza sativa subsp. japonica GN=RAN2 PE=2 SV=1
Isoform0000113	--	PREDICTED: periaxin-like [Nicotiana tabacum]	--
Isoform0000114	RPL24	60S ribosomal protein L32 [Zea mays]	60S ribosomal protein L24 OS=Prunus avium GN=RPL24 PE=2 SV=1
Isoform0000115	Os03g0743400	PREDICTED: probable histone H2A variant 3 [Setaria italica]	Probable histone H2A variant 3 OS=Oryza sativa subsp. japonica GN=Os03g0743400 PE=2 SV=1
Isoform0000116	KRP6	PREDICTED: cyclin-dependent kinase inhibitor 6 isoform X2 [Oryza sativa Japonica Group]	Cyclin-dependent kinase inhibitor 6 OS=Oryza sativa subsp. japonica GN=KRP6 PE=3 SV=1
Isoform0000117	PRO5	profilin-5 [Zea mays]	Profilin-5 OS=Zea mays GN=PRO5 PE=1 SV=1
Isoform0000118	MLP423	pathogenesis-related protein 2 [Zea mays]	MLP-like protein 423 OS=Arabidopsis thaliana GN=MLP423 PE=2 SV=1
Isoform0000119	CHI3	chalcone--flavonone isomerase [Zea mays]	Probable chalcone--flavonone isomerase 3 OS=Arabidopsis thaliana GN=CHI3 PE=1 SV=1
Isoform0000120	FDX3	ferredoxin-3 [Saccharum hybrid cultivar FN-1702]	Ferredoxin-3, chloroplastic OS=Zea mays GN=FDX3 PE=2 SV=1
Isoform0000121	--	snRK1-interacting protein 1 [Zea mays]	--
Isoform0000122	RPP1A	60S acidic ribosomal protein P1 [Saccharum hybrid cultivar]	60S acidic ribosomal protein P1 OS=Zea mays GN=RPP1A PE=1 SV=1
Isoform0000123	DIR21	Dirigent protein 21 [Dichanthelium oligosanthes]	Dirigent protein 21 OS=Arabidopsis thaliana GN=DIR21 PE=3 SV=1
Isoform0000124	At2g34160	Alba DNA/RNA-binding protein [Zea mays]	Uncharacterized protein At2g34160 OS=Arabidopsis thaliana GN=At2g34160 PE=1 SV=1
Isoform0000125	rnf170	PREDICTED: E3 ubiquitin-protein ligase RNF170-like [Setaria italica]	E3 ubiquitin-protein ligase RNF170 OS=Danio rerio GN=rnf170 PE=2 SV=1
Isoform0000126	ERD15	early response to dehydration 15-like protein [Zea mays]	Protein EARLY RESPONSIVE TO DEHYDRATION 15 OS=Arabidopsis thaliana GN=ERD15 PE=1 SV=1
Isoform0000127	Imp3	PREDICTED: U3 small nucleolar ribonucleoprotein protein IMP3-like [Setaria italica]	U3 small nucleolar ribonucleoprotein protein IMP3 OS=Mus musculus GN=Imp3 PE=2 SV=1
Isoform0000128	phaJ	PREDICTED: (R)-specific enoyl-CoA hydratase [Setaria italica]	(R)-specific enoyl-CoA hydratase OS=Aeromonas caviae GN=phaJ PE=1 SV=1
Isoform0000129	--	Alpha/beta hydrolase [Zostera marina]	--
Isoform0000130	At4g30220	PREDICTED: probable small nuclear ribonucleoprotein F [Oryza brachyantha]	Probable small nuclear ribonucleoprotein F OS=Arabidopsis thaliana GN=At4g30220 PE=2 SV=1
Isoform0000131	--	PREDICTED: plasminogen activator inhibitor 1 RNA-binding protein-like [Setaria italica]	--
Isoform0000132	--	Os07g0243150, partial [Oryza sativa Japonica Group]	--
Isoform0000133	--	--	--
Isoform0000134	--	--	--
Isoform0000135	--	--	--
Isoform0000136	HSP18.6	class II heat shock protein [Zea mays]	18.6 kDa class III heat shock protein OS=Oryza sativa subsp. japonica GN=HSP18.6 PE=2 SV=1
Isoform0000137	ADF5	pco091760 [Zea mays]	Actin-depolymerizing factor 5 OS=Oryza sativa subsp. japonica GN=ADF5 PE=2 SV=1
Isoform0000138	guaD	PREDICTED: guanine deaminase [Phoenix dactylifera]	Guanine deaminase OS=Bacillus subtilis (strain 168) GN=guaD PE=1 SV=1
Isoform0000139	tma22	PREDICTED: LOC100280975 isoform X1 [Zea mays]	Translation machinery-associated protein 22 OS=Schizosaccharomyces pombe (strain 972 / ATCC 24843) GN=tma22 PE=3 SV=1
Isoform0000140	BASS2	PREDICTED: probable sodium/metabolite cotransporter BASS2, chloroplastic [Oryza sativa Japonica Group]	Probable sodium/metabolite cotransporter BASS2, chloroplastic OS=Oryza sativa subsp. japonica GN=BASS2 PE=2 SV=1
Isoform0000141	ERD15	early response to dehydration 15-like protein [Zea mays]	Protein EARLY RESPONSIVE TO DEHYDRATION 15 OS=Arabidopsis thaliana GN=ERD15 PE=1 SV=1
Isoform0000142	tmem205	PREDICTED: transmembrane protein 205-like [Setaria italica]	Transmembrane protein 205 OS=Xenopus laevis GN=tmem205 PE=2 SV=1
Isoform0000143	YLS3	PREDICTED: protein YLS3-like [Setaria italica]	Protein YLS3 OS=Arabidopsis thaliana GN=YLS3 PE=2 SV=1
Isoform0000144	PVA11	Vesicle-associated protein 1-1 [Zea mays]	Vesicle-associated protein 1-1 OS=Arabidopsis thaliana GN=PVA11 PE=1 SV=1
Isoform0000145	--	--	--
Isoform0000146	--	--	--
Isoform0000147	H2B1	PREDICTED: histone H2B.2 [Setaria italica]	Histone H2B.1 OS=Triticum aestivum PE=1 SV=3
Isoform0000148	NTF2	PREDICTED: nuclear transport factor 2-like [Zea mays]	Nuclear transport factor 2 OS=Oryza sativa subsp. japonica GN=NTF2 PE=2 SV=1
Isoform0000149	--	carotenoid cleavage dioxygenase7 [Zea mays]	--
Isoform0000150	UBXN6	ubiquitin-associated (UBA)/TS-N domain-containing protein [Zea mays]	UBX domain-containing protein 6 OS=Homo sapiens GN=UBXN6 PE=1 SV=1
Isoform0000151	PAB1	PREDICTED: proteasome subunit alpha type-2-like [Zea mays]	Proteasome subunit alpha type-2 OS=Oryza sativa subsp. japonica GN=PAB1 PE=2 SV=1
Isoform0000152	wos2	co-chaperone protein SBA1 [Zea mays]	Protein wos2 OS=Schizosaccharomyces pombe (strain 972 / ATCC 24843) GN=wos2 PE=2 SV=1
Isoform0000153	nifk	MKI67 FHA domain-interacting nucleolar phosphoprotein-like protein [Aegilops tauschii]	MKI67 FHA domain-interacting nucleolar phosphoprotein-like OS=Xenopus tropicalis GN=nifk PE=2 SV=1
Isoform0000154	Ub-CEP52-2	PREDICTED: ubiquitin-60S ribosomal protein L40-2 [Setaria italica]	Ubiquitin-60S ribosomal protein L40-2 OS=Oryza sativa subsp. japonica GN=Ub-CEP52-2 PE=3 SV=1
Isoform0000155	--	unknown [Zea mays]	--
Isoform0000156	SP1L2	PREDICTED: protein SPIRAL1-like 2 [Setaria italica]	Protein SPIRAL1-like 2 OS=Arabidopsis thaliana GN=SP1L2 PE=2 SV=1
Isoform0000157	RPS11	PREDICTED: 40S ribosomal protein S11-like [Setaria italica]	40S ribosomal protein S11 OS=Euphorbia esula GN=RPS11 PE=2 SV=1
Isoform0000158	GSTZ1	glutathionine S-transferase [Saccharum officinarum]	Glutathione S-transferase Z1 OS=Arabidopsis thaliana GN=GSTZ1 PE=1 SV=1
Isoform0000159	--	phosphoglycerate mutase family protein [Zea mays]	--
Isoform0000160	--	pro-resilin precursor [Zea mays]	--
Isoform0000161	RPS5A	40S ribosomal protein S5-2 [Dichanthelium oligosanthes]	40S ribosomal protein S5-1 OS=Arabidopsis thaliana GN=RPS5A PE=1 SV=1
Isoform0000162	--	cell wall-associated hydrolase, partial [Phaeodactylum tricornutum]	--
Isoform0000163	RPL18A	60S ribosomal protein L18a-2 [Zea mays]	60S ribosomal protein L18a OS=Oryza sativa subsp. japonica GN=RPL18A PE=2 SV=1
Isoform0000164	DIR21	Dirigent protein 19 [Dichanthelium oligosanthes]	Dirigent protein 21 OS=Arabidopsis thaliana GN=DIR21 PE=3 SV=1
Isoform0000165	NRPB8B	DNA-directed RNA polymerases I, II, and III 17.1 kDa polypeptide [Zea mays]	DNA-directed RNA polymerases II, IV and V subunit 8B OS=Arabidopsis thaliana GN=NRPB8B PE=1 SV=1
Isoform0000166	At1g15400	nudix hydrolase 19, chloroplastic [Ananas comosus]	Uncharacterized protein At1g15400 OS=Arabidopsis thaliana GN=At1g15400 PE=1 SV=2
Isoform0000167	AAG	Ricin [Dichanthelium oligosanthes]	Beta-galactoside-specific lectin 4 OS=Viscum album PE=1 SV=1
Isoform0000168	--	--	--
Isoform0000169	FKBP15-1	FK506-binding protein 2-1 precursor [Saccharum hybrid cultivar R570]	Peptidyl-prolyl cis-trans isomerase FKBP15-1 OS=Arabidopsis thaliana GN=FKBP15-1 PE=2 SV=2
Isoform0000170	--	PREDICTED: protein app1-like [Setaria italica]	--
Isoform0000171	--	--	--
Isoform0000172	--	PREDICTED: protein RNA-directed DNA methylation 3-like [Setaria italica]	--
Isoform0000173	LTP-2	PREDICTED: non-specific lipid-transfer protein 2-like [Setaria italica]	Probable non-specific lipid-transfer protein AKCS9 OS=Vigna unguiculata PE=2 SV=1
Isoform0000174	Synpcc7942_0464	Nucleoid-associated protein [Dichanthelium oligosanthes]	Nucleoid-associated protein Synpcc7942_0464 OS=Synechococcus elongatus (strain PCC 7942) GN=Synpcc7942_0464 PE=3 SV=2
Isoform0000175	--	hypothetical protein SORBIDRAFT_03g047250 [Sorghum bicolor]	--
Isoform0000176	BGLU4	PREDICTED: beta-glucosidase 4 [Setaria italica]	Beta-glucosidase 4 OS=Oryza sativa subsp. japonica GN=BGLU4 PE=2 SV=1
Isoform0000177	RPL6	mitochondrial 60S ribosomal protein L6 [Zea mays]	60S ribosomal protein L6, mitochondrial OS=Marchantia polymorpha GN=RPL6 PE=3 SV=2
Isoform0000178	Os05g0461400	PREDICTED: probable histone H2A.4 [Oryza sativa Japonica Group]	Probable histone H2A.4 OS=Oryza sativa subsp. japonica GN=Os05g0461400 PE=2 SV=1
Isoform0000179	At1g56130	PREDICTED: probable LRR receptor-like serine/threonine-protein kinase At1g56130 isoform X2 [Setaria italica]	Probable LRR receptor-like serine/threonine-protein kinase At1g56130 OS=Arabidopsis thaliana GN=At1g56130 PE=2 SV=2
Isoform0000180	F46B6.12	PREDICTED: UPF0587 protein C1orf123 homolog [Setaria italica]	UPF0587 protein F46B6.12 OS=Caenorhabditis elegans GN=F46B6.12 PE=3 SV=2
Isoform0000181	HVA22	Protein HVA22 [Dichanthelium oligosanthes]	Protein HVA22 OS=Hordeum vulgare GN=HVA22 PE=2 SV=1
Isoform0000182	DBP	remorin [Zea mays]	Remorin OS=Solanum tuberosum PE=1 SV=1
Isoform0000183	--	hypothetical protein SORBIDRAFT_08g018710 [Sorghum bicolor]	--
Isoform0000184	CYP	Peptidyl-prolyl cis-trans isomerase [Dichanthelium oligosanthes]	Peptidyl-prolyl cis-trans isomerase OS=Zea mays GN=CYP PE=2 SV=1
Isoform0000185	ADNT1	PREDICTED: mitochondrial adenine nucleotide transporter ADNT1 [Setaria italica]	Mitochondrial adenine nucleotide transporter ADNT1 OS=Arabidopsis thaliana GN=ADNT1 PE=2 SV=1
Isoform0000186	NIC1	Nicotinamidase 1 [Zea mays]	Nicotinamidase 1 OS=Arabidopsis thaliana GN=NIC1 PE=1 SV=1
Isoform0000187	Ripk4	uncharacterized LOC100383709 [Zea mays]	Receptor-interacting serine/threonine-protein kinase 4 OS=Mus musculus GN=Ripk4 PE=1 SV=2
Isoform0000188	--	PREDICTED: uncharacterized protein LOC105913759 [Setaria italica]	--
Isoform0000189	RPS18A	ribosomal protein S18 [Zea mays]	40S ribosomal protein S18 OS=Arabidopsis thaliana GN=RPS18A PE=1 SV=1
Isoform0000190	--	uncharacterized LOC100277187 precursor [Zea mays]	--
Isoform0000191	LTP3	PREDICTED: non-specific lipid-transfer protein 3-like [Setaria italica]	Non-specific lipid-transfer protein 3 OS=Hordeum vulgare GN=LTP3 PE=3 SV=1
Isoform0000192	--	PREDICTED: glycerophosphodiester phosphodiesterase GDPDL3-like [Brachypodium distachyon]	--
Isoform0000193	At5g13450	PREDICTED: ATP synthase subunit O, mitochondrial [Setaria italica]	ATP synthase subunit O, mitochondrial OS=Ipomoea batatas PE=1 SV=1
Isoform0000194	At5g47030	ATP synthase subunit delta', mitochondrial [Dichanthelium oligosanthes]	ATP synthase subunit delta', mitochondrial OS=Ipomoea batatas PE=1 SV=1
Isoform0000195	Os07g0662500	Elongation factor 1-beta [Dichanthelium oligosanthes]	Elongation factor 1-beta OS=Oryza sativa subsp. japonica GN=Os07g0662500 PE=1 SV=3
Isoform0000196	IRL	isoflavone reductase IRL [Zea mays]	Isoflavone reductase homolog IRL OS=Zea mays GN=IRL PE=2 SV=1
Isoform0000197	NAC77	NAC domain-containing protein 21/22-like isoform 2 [Zea mays]	NAC domain-containing protein 77 OS=Oryza sativa subsp. japonica GN=NAC77 PE=2 SV=2
Isoform0000198	TRX5	thioredoxin h1 protein [Zea mays]	Thioredoxin H-type OS=Triticum aestivum PE=2 SV=3
Isoform0000199	GASA10	GIR1 precursor [Zea mays]	Gibberellin-regulated protein 10 OS=Arabidopsis thaliana GN=GASA10 PE=2 SV=1
Isoform0000200	--	--	--
Isoform0000201	--	pollen Ole e 1 allergen and extensin family protein, partial [Sorghum bicolor]	--
Isoform0000202	blc	PREDICTED: temperature-induced lipocalin-1 [Setaria italica]	Outer membrane lipoprotein Blc OS=Escherichia coli (strain K12) GN=blc PE=1 SV=1
Isoform0000203	ARPN	Chemocyanin [Dichanthelium oligosanthes]	Basic blue protein OS=Arabidopsis thaliana GN=ARPN PE=2 SV=2
Isoform0000204	CAM	calmodulin [Zea mays]	Calmodulin OS=Hordeum vulgare GN=CAM PE=2 SV=2
Isoform0000205	--	Protein TOC75, chloroplastic [Dichanthelium oligosanthes]	--
Isoform0000206	PUB9	U-box domain-containing protein 9 [Dichanthelium oligosanthes]	U-box domain-containing protein 9 OS=Arabidopsis thaliana GN=PUB9 PE=1 SV=1
Isoform0000207	--	--	--
Isoform0000208	At3g01520	Ethylene response protein [Zea mays]	Universal stress protein A-like protein OS=Arabidopsis thaliana GN=At3g01520 PE=1 SV=2
Isoform0000209	PSP	PREDICTED: phosphoserine phosphatase, chloroplastic-like isoform X2 [Setaria italica]	Phosphoserine phosphatase, chloroplastic OS=Arabidopsis thaliana GN=PSP PE=1 SV=2
Isoform0000210	BHLH63	Transcription factor bHLH63 [Zea mays]	Transcription factor bHLH63 OS=Arabidopsis thaliana GN=BHLH63 PE=1 SV=1
Isoform0000211	atg101	PREDICTED: autophagy-related protein 101-like isoform X2 [Setaria italica]	Autophagy-related protein 101 OS=Xenopus tropicalis GN=atg101 PE=2 SV=1
Isoform0000212	RPS24B	40S ribosomal protein S24 [Zea mays]	40S ribosomal protein S24-2 OS=Arabidopsis thaliana GN=RPS24B PE=2 SV=2
Isoform0000213	--	Transducin/WD40 repeat-like superfamily protein [Zea mays]	--
Isoform0000214	RPL8	60S ribosomal protein L2 [Zea mays]	60S ribosomal protein L8 OS=Solanum lycopersicum GN=RPL8 PE=2 SV=1
Isoform0000215	--	mal d 1-associated protein [Zea mays]	--
Isoform0000216	PETE	Plastocyanin, chloroplastic [Dichanthelium oligosanthes]	Plastocyanin, chloroplastic OS=Hordeum vulgare GN=PETE PE=2 SV=1
Isoform0000217	MSBP2	PREDICTED: membrane steroid-binding protein 2-like [Setaria italica]	Membrane steroid-binding protein 2 OS=Arabidopsis thaliana GN=MSBP2 PE=1 SV=1
Isoform0000218	UBC7	PREDICTED: ubiquitin-conjugating enzyme E2 7 isoform X2 [Setaria italica]	Ubiquitin-conjugating enzyme E2 7 OS=Arabidopsis thaliana GN=UBC7 PE=2 SV=1
Isoform0000219	Os06g0571400	Elongation factor gamma1 [Zea mays]	Elongation factor 1-gamma 3 OS=Oryza sativa subsp. japonica GN=Os06g0571400 PE=2 SV=1
Isoform0000220	Trappc6b	transport protein particle component, Bet3 containing protein [Zea mays]	Trafficking protein particle complex subunit 6B OS=Mus musculus GN=Trappc6b PE=2 SV=1
Isoform0000221	UGT89B1	UDP-glycosyltransferase 89B1-like [Zea mays]	UDP-glycosyltransferase 89B1 OS=Arabidopsis thaliana GN=UGT89B1 PE=2 SV=2
Isoform0000222	--	PREDICTED: non-specific lipid transfer protein GPI-anchored 2-like [Setaria italica]	--
Isoform0000223	EREBP1	Ethylene-responsive transcription factor 1 [Dichanthelium oligosanthes]	Ethylene-responsive transcription factor 1 OS=Oryza sativa subsp. japonica GN=EREBP1 PE=1 SV=1
Isoform0000224	--	Peroxisome biogenesis protein 2 [Dichanthelium oligosanthes]	--
Isoform0000225	--	UFG2 [Triticum aestivum]	--
Isoform0000226	CCMFN2	ribosomal protein S1 (mitochondrion) [Bambusa oldhamii]	Cytochrome c biogenesis CcmF N-terminal-like mitochondrial protein 2 (Fragment) OS=Arabidopsis thaliana GN=CCMFN2 PE=1 SV=2
Isoform0000227	RPL23A	60S ribosomal protein L23a [Zea mays]	60S ribosomal protein L23a OS=Daucus carota GN=RPL23A PE=2 SV=1
Isoform0000228	RPL23A	60S ribosomal protein L23a precursor [Zea mays]	60S ribosomal protein L23a OS=Daucus carota GN=RPL23A PE=2 SV=1
Isoform0000229	trappc5	PREDICTED: trafficking protein particle complex subunit 5 [Setaria italica]	Trafficking protein particle complex subunit 5 OS=Dictyostelium discoideum GN=trappc5 PE=3 SV=1
Isoform0000230	Tmco1	PREDICTED: transmembrane and coiled-coil domain-containing protein 1-like [Phoenix dactylifera]	Transmembrane and coiled-coil domains protein 1 OS=Rattus norvegicus GN=Tmco1 PE=2 SV=1
Isoform0000231	--	expressed protein-like protein [Sorghum bicolor]	--
Isoform0000232	REFA1	elongation factor alpha3 [Zea mays]	Elongation factor 1-alpha OS=Oryza sativa subsp. japonica GN=REFA1 PE=2 SV=2
Isoform0000233	psaB	PsaB, partial (chloroplast) [Acorus gramineus]	Photosystem I P700 chlorophyll a apoprotein A2 OS=Helianthus annuus GN=psaB PE=3 SV=1
Isoform0000234	ADT1	Arogenate dehydratase/prephenate dehydratase 2 chloroplastic [Zea mays]	Arogenate dehydratase/prephenate dehydratase 1, chloroplastic OS=Arabidopsis thaliana GN=ADT1 PE=1 SV=1
Isoform0000235	--	Os07g0115500, partial [Oryza sativa Japonica Group]	--
Isoform0000236	--	Floral homeotic protein APETALA 2 [Dichanthelium oligosanthes]	--
Isoform0000237	--	Chaperone DnaJ-domain superfamily protein [Zea mays]	--
Isoform0000238	IFI30	gamma-interferon-inducible lysosomal thiol reductase precursor [Zea mays]	Gamma-interferon-inducible lysosomal thiol reductase OS=Homo sapiens GN=IFI30 PE=1 SV=3
Isoform0000239	SAP9	PREDICTED: zinc finger A20 and AN1 domain-containing stress-associated protein 9-like [Setaria italica]	Zinc finger A20 and AN1 domain-containing stress-associated protein 9 OS=Oryza sativa subsp. japonica GN=SAP9 PE=2 SV=1
Isoform0000240	PBA1	proteasome subunit beta type 6 precursor [Zea mays]	Proteasome subunit beta type-6 OS=Arabidopsis thaliana GN=PBA1 PE=1 SV=2
Isoform0000241	ARF21	Auxin response factor 1 [Zea mays]	Auxin response factor 21 OS=Oryza sativa subsp. japonica GN=ARF21 PE=2 SV=2
Isoform0000242	rplX	PREDICTED: 50S ribosomal protein L24-like [Setaria italica]	50S ribosomal protein L24 OS=Frankia sp. (strain EAN1pec) GN=rplX PE=3 SV=1
Isoform0000243	Sec11c	microsomal signal peptidase 21 kDa subunit [Zea mays]	Signal peptidase complex catalytic subunit SEC11C OS=Rattus norvegicus GN=Sec11c PE=2 SV=3
Isoform0000244	--	Os09g0530700 [Oryza sativa Japonica Group]	--
Isoform0000245	Psapl1	surfactant protein B containing protein precursor [Zea mays]	Proactivator polypeptide-like 1 OS=Mus musculus GN=Psapl1 PE=1 SV=2
Isoform0000246	SIP1-2	aquaporin SIP1.1 [Zea mays]	Aquaporin SIP1-2 OS=Zea mays GN=SIP1-2 PE=2 SV=1
Isoform0000247	GER4	PREDICTED: germin-like protein 1-1 [Setaria italica]	Germin-like protein 1-1 OS=Oryza sativa subsp. japonica GN=GER4 PE=2 SV=1
Isoform0000248	--	hypothetical protein SORBI_004G061700 [Sorghum bicolor]	--
Isoform0000249	At5g06060	PREDICTED: tropinone reductase homolog At2g29170-like [Setaria italica]	Tropinone reductase homolog OS=Datura stramonium PE=2 SV=1
Isoform0000250	PRA1B4	PREDICTED: PRA1 family protein B2 [Setaria italica]	PRA1 family protein B4 OS=Arabidopsis thaliana GN=PRA1B4 PE=1 SV=1
Isoform0000251	At3g57810	Cysteine proteinases superfamily protein [Zea mays]	OTU domain-containing protein At3g57810 OS=Arabidopsis thaliana GN=At3g57810 PE=2 SV=1
Isoform0000252	UBP14	Ubiquitin carboxyl-terminal hydrolase [Zea mays]	Ubiquitin carboxyl-terminal hydrolase 14 OS=Arabidopsis thaliana GN=UBP14 PE=1 SV=1
Isoform0000253	LOX1.1	lipoxygenase2 [Zea mays]	Linoleate 9S-lipoxygenase 2 OS=Oryza sativa subsp. japonica GN=LOX1.1 PE=2 SV=2
Isoform0000254	--	--	--
Isoform0000255	--	Maternal effect embryo arrest 59 [Theobroma cacao]	--
Isoform0000256	--	Mediator of RNA polymerase II transcription subunit 8 [Anthurium amnicola]	--
Isoform0000257	--	BnaA10g26160D [Brassica napus]	--
Isoform0000258	At4g17486	PREDICTED: deSI-like protein At4g17486 [Setaria italica]	DeSI-like protein At4g17486 OS=Arabidopsis thaliana GN=At4g17486 PE=2 SV=1
Isoform0000259	--	PREDICTED: LOW QUALITY PROTEIN: shootin-1-like [Oryza sativa Japonica Group]	--
Isoform0000260	rplW	50S ribosomal protein L23 [Triticum urartu]	50S ribosomal protein L23 OS=Methylococcus capsulatus (strain ATCC 33009 / NCIMB 11132 / Bath) GN=rplW PE=3 SV=1
Isoform0000261	--	PREDICTED: protein app1-like [Setaria italica]	--
Isoform0000262	--	hypothetical protein SORBI_004G098600 [Sorghum bicolor]	--
Isoform0000263	ATL72	PREDICTED: RING-H2 finger protein ATL72-like [Setaria italica]	RING-H2 finger protein ATL72 OS=Arabidopsis thaliana GN=ATL72 PE=2 SV=1
Isoform0000264	ACS	Acetyl-coenzyme A synthetase chloroplastic/glyoxysomal [Zea mays]	Acetyl-coenzyme A synthetase, chloroplastic/glyoxysomal OS=Arabidopsis thaliana GN=ACS PE=1 SV=1
Isoform0000265	BB	PREDICTED: E3 ubiquitin ligase BIG BROTHER-like [Setaria italica]	E3 ubiquitin ligase BIG BROTHER OS=Arabidopsis thaliana GN=BB PE=1 SV=1
Isoform0000266	mettl21a	PREDICTED: tumor-related protein isoform X1 [Zea mays]	Protein N-lysine methyltransferase METTL21A OS=Xenopus tropicalis GN=mettl21a PE=2 SV=1
Isoform0000267	--	chlororespiratory reduction 42, partial [Francoa sonchifolia]	--
Isoform0000268	--	hypothetical protein F775_06408 [Aegilops tauschii]	--
Isoform0000269	--	50S ribosomal protein L4, partial [Anthurium amnicola]	--
Isoform0000270	--	--	--
Isoform0000271	TUBA1	tubulin-like protein, partial [Cenchrus ciliaris]	Tubulin alpha-1 chain OS=Zea mays GN=TUBA1 PE=3 SV=1
Isoform0000272	HSP16.9A	small heat-shock protein [Saccharum hybrid cultivar ROC22]	16.9 kDa class I heat shock protein 1 OS=Oryza sativa subsp. japonica GN=HSP16.9A PE=1 SV=1
Isoform0000273	--	LYR motif-containing protein 7 isoform 2 [Zea mays]	--
Isoform0000274	--	--	--
Isoform0000275	rps6	PREDICTED: 40S ribosomal protein S6-like [Setaria italica]	40S ribosomal protein S6 OS=Asparagus officinalis GN=rps6 PE=2 SV=1
Isoform0000276	CCOAOMT1	caffeoyl-CoA 3-O-methyltransferase 1 [Miscanthus x giganteus]	Caffeoyl-CoA O-methyltransferase 1 OS=Zea mays GN=CCOAOMT1 PE=2 SV=1
Isoform0000277	--	hypothetical protein SORBI_002G358500 [Sorghum bicolor]	--
Isoform0000278	VHA-c''2	PREDICTED: V-type proton ATPase subunit c''2 [Setaria italica]	V-type proton ATPase subunit c''2 OS=Arabidopsis thaliana GN=VHA-c''2 PE=1 SV=1
Isoform0000279	RPL10	60S ribosomal protein L10-3 [Zea mays]	60S ribosomal protein L10 OS=Zea mays GN=RPL10 PE=2 SV=1
Isoform0000280	--	--	--
Isoform0000281	ovca2	PREDICTED: UPF0483 protein CG5412-like [Oryza brachyantha]	Ovarian cancer-associated gene 2 protein homolog OS=Xenopus tropicalis GN=ovca2 PE=2 SV=2
Isoform0000282	HSP24.1	heat shock 22 kDa protein [Zea mays]	24.1 kDa heat shock protein, mitochondrial OS=Oryza sativa subsp. japonica GN=HSP24.1 PE=2 SV=1
Isoform0000283	--	Os07g0573200 [Oryza sativa Japonica Group]	--
Isoform0000284	ROMT-15	caffeoyl-CoA 3-O-methyltransferase 3 [Miscanthus x giganteus]	Tricin synthase 1 OS=Oryza sativa subsp. japonica GN=ROMT-15 PE=1 SV=1
Isoform0000285	XTH31	beta-glucanase/beta-glucan synthetase [Zea nicaraguensis]	Beta-glucanase OS=Paenibacillus macerans PE=1 SV=2
Isoform0000286	At3g11230	PREDICTED: protein yippee-like isoform X2 [Setaria italica]	Protein yippee-like OS=Solanum tuberosum PE=2 SV=1
Isoform0000287	--	--	--
Isoform0000288	HIPP26	heavy metal-associated isoprenylated plant protein 26-like [Zea mays]	Heavy metal-associated isoprenylated plant protein 26 OS=Arabidopsis thaliana GN=HIPP26 PE=1 SV=1
Isoform0000289	--	Os02g0186700, partial [Oryza sativa Japonica Group]	--
Isoform0000290	--	hypoxia-induced gene domain 5 [Oryza sativa Indica Group]	--
Isoform0000291	--	hypothetical protein SORBI_001G410300 [Sorghum bicolor]	--
Isoform0000292	VPS32.2	Vacuolar protein sorting-associated protein 32 homolog 1 [Zea mays]	Vacuolar protein sorting-associated protein 32 homolog 2 OS=Arabidopsis thaliana GN=VPS32.2 PE=1 SV=1
Isoform0000293	FLU	Protein FLUORESCENT IN BLUE LIGHT chloroplastic [Zea mays]	Protein FLUORESCENT IN BLUE LIGHT, chloroplastic OS=Arabidopsis thaliana GN=FLU PE=1 SV=1
Isoform0000294	--	PREDICTED: peroxisomal multifunctional enzyme type 2-like [Zea mays]	--
Isoform0000295	YLS8	PREDICTED: thioredoxin-like protein YLS8 isoform X1 [Setaria italica]	Thioredoxin-like protein YLS8 OS=Arabidopsis thaliana GN=YLS8 PE=2 SV=1
Isoform0000296	SWEET4	Bidirectional sugar transporter SWEET4 [Dichanthelium oligosanthes]	Bidirectional sugar transporter SWEET4 OS=Oryza sativa subsp. japonica GN=SWEET4 PE=2 SV=1
Isoform0000297	At1g32410	PREDICTED: vacuolar protein sorting-associated protein 55 homolog [Setaria italica]	Vacuolar protein sorting-associated protein 55 homolog OS=Arabidopsis thaliana GN=At1g32410 PE=2 SV=1
Isoform0000298	CYB561B	cytochrome b561 [Zea mays]	Probable transmembrane ascorbate ferrireductase 2 OS=Arabidopsis thaliana GN=CYB561B PE=1 SV=1
Isoform0000299	--	PVR3-like protein [Zea mays]	--
Isoform0000300	CRL	PREDICTED: chromophore lyase CRL, chloroplastic [Setaria italica]	Chromophore lyase CRL, chloroplastic OS=Arabidopsis thaliana GN=CRL PE=1 SV=1
Isoform0000301	At3g49720	Os01g0144000, partial [Oryza sativa Japonica Group]	Uncharacterized protein At3g49720 OS=Arabidopsis thaliana GN=At3g49720 PE=2 SV=1
Isoform0000302	XERICO	RING-H2 finger protein [Zea mays]	Probable E3 ubiquitin-protein ligase XERICO OS=Arabidopsis thaliana GN=XERICO PE=1 SV=1
Isoform0000303	RLK1	hypothetical_protein [Oryza glaberrima]	G-type lectin S-receptor-like serine/threonine-protein kinase RLK1 OS=Arabidopsis thaliana GN=RLK1 PE=2 SV=2
Isoform0000304	CC-1	cytochrome c [Zea mays]	Cytochrome c OS=Zea mays PE=1 SV=1
Isoform0000305	PSBR	photosystem II 10 kDa polypeptide [Zea mays]	Photosystem II 10 kDa polypeptide, chloroplastic OS=Solanum tuberosum GN=PSBR PE=2 SV=1
Isoform0000306	ARD2	PREDICTED: 1,2-dihydroxy-3-keto-5-methylthiopentene dioxygenase 1 [Setaria italica]	1,2-dihydroxy-3-keto-5-methylthiopentene dioxygenase 2 OS=Oryza sativa subsp. japonica GN=ARD2 PE=2 SV=1
Isoform0000307	At2g25060	early nodulin-like protein 1 precursor [Zea mays]	Early nodulin-like protein 1 OS=Arabidopsis thaliana GN=At2g25060 PE=1 SV=2
Isoform0000308	RPL9	60S ribosomal protein L9 [Zea mays]	60S ribosomal protein L9 OS=Oryza sativa subsp. japonica GN=RPL9 PE=2 SV=3
Isoform0000309	MYB2	PREDICTED: transcription factor MYB82-like [Setaria italica]	Myb-related protein Hv33 OS=Hordeum vulgare GN=MYB2 PE=2 SV=3
Isoform0000310	--	Protein IQ-DOMAIN 32 [Zea mays]	--
Isoform0000311	SAC2	Phosphoinositide phosphatase SAC2 [Zea mays]	Phosphoinositide phosphatase SAC2 OS=Arabidopsis thaliana GN=SAC2 PE=2 SV=1
Isoform0000312	At3g01520	USP family protein [Zea mays]	Universal stress protein A-like protein OS=Arabidopsis thaliana GN=At3g01520 PE=1 SV=2
Isoform0000313	MNB1B	DNA-binding protein, partial [Zea mays]	DNA-binding protein MNB1B OS=Zea mays GN=MNB1B PE=1 SV=1
Isoform0000314	--	protein AUXIN-REGULATED GENE INVOLVED IN ORGAN SIZE-like [Aegilops tauschii subsp. tauschii] [Aegilops tauschii]	--
Isoform0000315	UBC27	PREDICTED: ubiquitin-conjugating enzyme E2 27-like [Setaria italica]	Ubiquitin-conjugating enzyme E2 27 OS=Arabidopsis thaliana GN=UBC27 PE=2 SV=1
Isoform0000316	PABN2	polyadenylate-binding protein 2 [Zea mays]	Polyadenylate-binding protein 2 OS=Arabidopsis thaliana GN=PABN2 PE=1 SV=1
Isoform0000317	APX6	PREDICTED: probable L-ascorbate peroxidase 6, chloroplastic [Setaria italica]	Probable L-ascorbate peroxidase 6, chloroplastic OS=Oryza sativa subsp. japonica GN=APX6 PE=2 SV=1
Isoform0000318	cwc15-a	PREDICTED: protein CWC15 homolog isoform X2 [Setaria italica]	Protein CWC15 homolog A OS=Xenopus laevis GN=cwc15-a PE=2 SV=1
Isoform0000319	At2g25060	PREDICTED: early nodulin-like protein 1 [Setaria italica]	Early nodulin-like protein 1 OS=Arabidopsis thaliana GN=At2g25060 PE=1 SV=2
Isoform0000320	RPS2D	PREDICTED: 40S ribosomal protein S2-3-like [Zea mays]	40S ribosomal protein S2-4 OS=Arabidopsis thaliana GN=RPS2D PE=2 SV=1
Isoform0000321	B34	Histone H3.2, partial [Noccaea caerulescens]	Histone H3.2 OS=Nicotiana tabacum GN=B34 PE=1 SV=1
Isoform0000322	Tango2	Ser/Thr-rich protein T10 in DGCR region [Zea mays]	Transport and Golgi organization 2 homolog OS=Mus musculus GN=Tango2 PE=2 SV=1
Isoform0000323	--	--	--
Isoform0000324	--	hypothetical protein SORBI_010G134800 [Sorghum bicolor]	--
Isoform0000325	ERG1	elicitor-responsive protein 1 [Zea mays]	Elicitor-responsive protein 1 OS=Oryza sativa subsp. japonica GN=ERG1 PE=2 SV=1
Isoform0000326	EARLI1	36.4 kDa proline-rich protein precursor [Zea mays]	Lipid transfer protein EARLI 1 OS=Arabidopsis thaliana GN=EARLI1 PE=1 SV=1
Isoform0000327	TPK1	Thiamine pyrophosphokinase 1 [Zea mays]	Thiamine pyrophosphokinase 1 OS=Oryza sativa subsp. japonica GN=TPK1 PE=2 SV=1
Isoform0000328	UBL5	Os12g0143100, partial [Oryza sativa Japonica Group]	Ubiquitin-like protein 5 OS=Arabidopsis thaliana GN=UBL5 PE=3 SV=1
Isoform0000329	--	PREDICTED: SART-1 family protein DOT2 [Setaria italica]	--
Isoform0000330	RPL19	PREDICTED: 50S ribosomal protein L19-1, chloroplastic-like [Zea mays]	50S ribosomal protein L19, chloroplastic OS=Spinacia oleracea GN=RPL19 PE=1 SV=2
Isoform0000331	--	enzyme of the cupin superfamily [Zea mays]	--
Isoform0000332	COPZ1	coatomer subunit zeta-1 [Zea mays]	Coatomer subunit zeta-1 OS=Oryza sativa subsp. japonica GN=COPZ1 PE=2 SV=1
Isoform0000333	RANBP1C	Ran-binding protein 1 [Zea mays]	Ran-binding protein 1 homolog c OS=Arabidopsis thaliana GN=RANBP1C PE=2 SV=1
Isoform0000334	XTH8	PREDICTED: probable xyloglucan endotransglucosylase/hydrolase protein 8 [Setaria italica]	Probable xyloglucan endotransglucosylase/hydrolase protein 8 OS=Arabidopsis thaliana GN=XTH8 PE=2 SV=2
Isoform0000335	--	Os05g0102500, partial [Oryza sativa Japonica Group]	--
Isoform0000336	--	Homeobox protein SIX5 [Anthurium amnicola]	--
Isoform0000337	LSM8	PREDICTED: sm-like protein LSM8 [Oryza brachyantha]	Sm-like protein LSM8 OS=Arabidopsis thaliana GN=LSM8 PE=1 SV=1
Isoform0000338	RPS4	40S ribosomal protein S4 [Zea mays]	40S ribosomal protein S4 OS=Zea mays GN=RPS4 PE=2 SV=1
Isoform0000339	GRP2	glycine-rich RNA-binding protein [Sorghum bicolor]	Glycine-rich RNA-binding protein 2 OS=Sorghum bicolor GN=GRP2 PE=2 SV=1
Isoform0000340	--	PREDICTED: protein IQ-DOMAIN 1 [Setaria italica]	--
Isoform0000341	FAMA	PREDICTED: transcription factor bHLH94-like isoform X2 [Zea mays]	Transcription factor FAMA OS=Arabidopsis thaliana GN=FAMA PE=1 SV=1
Isoform0000342	UBC5A	PREDICTED: ubiquitin-conjugating enzyme E2 28-like [Setaria italica]	Ubiquitin-conjugating enzyme E2 5A OS=Oryza sativa subsp. japonica GN=UBC5A PE=2 SV=1
Isoform0000343	DDB_G0284757	PREDICTED: OTU domain-containing protein DDB_G0284757 [Setaria italica]	OTU domain-containing protein DDB_G0284757 OS=Dictyostelium discoideum GN=DDB_G0284757 PE=3 SV=2
Isoform0000344	Msi1	RNA-binding (RRM/RBD/RNP motifs) family protein [Zea mays]	RNA-binding protein Musashi homolog 1 OS=Mus musculus GN=Msi1 PE=1 SV=1
Isoform0000345	ABCF1	ABC transporter F family member 1 [Zea mays]	ABC transporter F family member 1 OS=Arabidopsis thaliana GN=ABCF1 PE=1 SV=1
Isoform0000346	FDX3	ferredoxin-3 [Saccharum hybrid cultivar FN-1702]	Ferredoxin-3, chloroplastic OS=Zea mays GN=FDX3 PE=2 SV=1
Isoform0000347	MGS1	pollen-specific protein C13 precursor [Zea mays]	Pollen-specific protein C13 OS=Zea mays GN=MGS1 PE=2 SV=1
Isoform0000348	ZBP14	14 kDa zinc-binding protein [Zea mays]	14 kDa zinc-binding protein OS=Zea mays GN=ZBP14 PE=1 SV=1
Isoform0000349	--	--	--
Isoform0000350	RAD17	Cell cycle checkpoint protein RAD17 [Zea mays]	Cell cycle checkpoint protein RAD17 OS=Arabidopsis thaliana GN=RAD17 PE=2 SV=1
Isoform0000351	Os12g0502000	PREDICTED: protein SPIRAL1-like 3 [Setaria italica]	Protein SPIRAL1-like 3 OS=Oryza sativa subsp. japonica GN=Os12g0502000 PE=3 SV=1
Isoform0000352	--	--	--
Isoform0000353	LTP1	phospholipid transfer protein 1 [Zea diploperennis]	Non-specific lipid-transfer protein 1 OS=Sorghum bicolor GN=LTP1 PE=3 SV=1
Isoform0000354	CPN60II	chaperonin2 [Zea mays]	Chaperonin CPN60-2, mitochondrial OS=Zea mays GN=CPN60II PE=2 SV=1
Isoform0000355	--	hypothetical protein SORBIDRAFT_03g010100 [Sorghum bicolor]	--
Isoform0000356	--	acetyltransferase [Zea mays]	--
Isoform0000357	MGL3	late embryogenesis abundant protein 3 [Sorghum bicolor]	Late embryogenesis abundant protein, group 3 OS=Zea mays GN=MGL3 PE=2 SV=1
Isoform0000358	TCP7	PREDICTED: transcription factor TCP21-like [Setaria italica]	Transcription factor TCP7 OS=Arabidopsis thaliana GN=TCP7 PE=2 SV=1
Isoform0000359	Ccdc12	PREDICTED: coiled-coil domain-containing protein 12 [Setaria italica]	Coiled-coil domain-containing protein 12 OS=Mus musculus GN=Ccdc12 PE=1 SV=2
Isoform0000360	Tsr3	Ribosome biogenesis protein TSR3-like protein [Dichanthelium oligosanthes]	Ribosome biogenesis protein TSR3 homolog OS=Mus musculus GN=Tsr3 PE=2 SV=1
Isoform0000361	LDJ2	Chaperone protein dnaJ 3 [Zea mays]	DnaJ protein homolog 2 OS=Allium porrum GN=LDJ2 PE=2 SV=1
Isoform0000362	--	--	--
Isoform0000363	RPS23	Ribosomal protein S23, eukaryotic/archaeal [Corchorus olitorius]	40S ribosomal protein S23 OS=Euphorbia esula GN=RPS23 PE=2 SV=1
Isoform0000364	B34	PREDICTED: histone H3.2-like [Gossypium hirsutum]	Histone H3.2 OS=Nicotiana tabacum GN=B34 PE=1 SV=1
Isoform0000365	REFA1	Elongation factor 1-alpha [Zea mays]	Elongation factor 1-alpha OS=Oryza sativa subsp. japonica GN=REFA1 PE=2 SV=2
Isoform0000366	SAPK1	Serine/threonine-protein kinase SRK2C [Zea mays]	Serine/threonine-protein kinase SAPK1 OS=Oryza sativa subsp. japonica GN=SAPK1 PE=1 SV=1
Isoform0000367	AIB	PREDICTED: transcription factor bHLH13-like [Setaria italica]	Transcription factor ABA-INDUCIBLE bHLH-TYPE OS=Arabidopsis thaliana GN=AIB PE=2 SV=2
Isoform0000368	--	--	--
Isoform0000369	Os05g0419100	PHD finger protein ALFIN-LIKE 6 [Zea mays]	PHD finger protein ALFIN-LIKE 5 OS=Oryza sativa subsp. japonica GN=Os05g0419100 PE=2 SV=1
Isoform0000370	GSTF8	glutathione transferase 9 [Zea mays]	Glutathione S-transferase F8, chloroplastic OS=Arabidopsis thaliana GN=GSTF8 PE=1 SV=3
Isoform0000371	At2g21870	PREDICTED: probable ATP synthase 24 kDa subunit, mitochondrial [Setaria italica]	Probable ATP synthase 24 kDa subunit, mitochondrial OS=Arabidopsis thaliana GN=At2g21870 PE=1 SV=1
Isoform0000372	ABP4	PREDICTED: auxin-binding protein 4 [Oryza sativa Japonica Group]	Auxin-binding protein 4 OS=Zea mays GN=ABP4 PE=2 SV=1
Isoform0000373	--	expressed protein [Oryza sativa Japonica Group]	--
Isoform0000374	prfA	peptide chain release factor 1 [Zea mays]	Peptide chain release factor 1 OS=Wolbachia pipientis wMel GN=prfA PE=3 SV=1
Isoform0000375	--	PREDICTED: non-specific lipid-transfer protein-like protein At2g13820 [Setaria italica]	--
Isoform0000376	UBC5A	uncharacterized LOC100280571 [Zea mays]	Ubiquitin-conjugating enzyme E2 5A OS=Oryza sativa subsp. japonica GN=UBC5A PE=2 SV=1
Isoform0000377	ndhS	PREDICTED: NAD(P)H-quinone oxidoreductase subunit S, chloroplastic [Setaria italica]	NAD(P)H-quinone oxidoreductase subunit S, chloroplastic OS=Arabidopsis thaliana GN=ndhS PE=1 SV=1
Isoform0000378	fhaB	PREDICTED: protein app1-like [Setaria italica]	Filamentous hemagglutinin OS=Bordetella pertussis (strain Tohama I / ATCC BAA-589 / NCTC 13251) GN=fhaB PE=1 SV=4
Isoform0000379	At3g28040	PREDICTED: probably inactive leucine-rich repeat receptor-like protein kinase At3g28040 [Setaria italica]	Probably inactive leucine-rich repeat receptor-like protein kinase At3g28040 OS=Arabidopsis thaliana GN=At3g28040 PE=2 SV=1
Isoform0000380	--	serine/threonine-protein kinase tricorner-like [Aegilops tauschii subsp. tauschii] [Aegilops tauschii]	--
Isoform0000381	--	PREDICTED: ATP-dependent helicase BRM [Brachypodium distachyon]	--
Isoform0000382	--	expressed protein [Oryza sativa Japonica Group]	--
Isoform0000383	At5g56590	Carbohydrate-binding X8 domain superfamily protein [Zea mays]	Glucan endo-1,3-beta-glucosidase 13 OS=Arabidopsis thaliana GN=At5g56590 PE=1 SV=1
Isoform0000384	Mmtag2	PREDICTED: multiple myeloma tumor-associated protein 2 homolog [Oryza sativa Japonica Group]	Multiple myeloma tumor-associated protein 2 homolog OS=Mus musculus GN=Mmtag2 PE=2 SV=1
Isoform0000385	--	uncharacterized protein LOC100277496 [Zea mays]	--
Isoform0000386	At3g07680	transmembrane emp24 domain-containing protein [Saccharum hybrid cultivar R570]	Transmembrane emp24 domain-containing protein p24beta2 OS=Arabidopsis thaliana GN=At3g07680 PE=1 SV=1
Isoform0000387	--	Os02g0216300, partial [Oryza sativa Japonica Group]	--
Isoform0000388	--	Prefoldin chaperone subunit family protein [Zea mays]	--
Isoform0000389	TUBB4	beta tubulin6b [Zea mays]	Tubulin beta-4 chain OS=Oryza sativa subsp. japonica GN=TUBB4 PE=2 SV=1
Isoform0000390	rrp40	Exosome complex exonuclease RRP40 [Zea mays]	Exosome complex component rrp40 OS=Schizosaccharomyces pombe (strain 972 / ATCC 24843) GN=rrp40 PE=3 SV=1
Isoform0000391	--	LOW QUALITY PROTEIN: hypothetical protein SORBI_K023100 [Sorghum bicolor]	--
Isoform0000392	RPL13AD	60S ribosomal protein L13a-4 [Dichanthelium oligosanthes]	60S ribosomal protein L13a-4 OS=Arabidopsis thaliana GN=RPL13AD PE=2 SV=1
Isoform0000393	--	Chloroplast protein HCF243 [Zea mays]	--
Isoform0000394	GPP1	haloacid dehalogenase-like hydrolase domain-containing protein 1A [Zea mays]	(DL)-glycerol-3-phosphatase 1 OS=Arabidopsis thaliana GN=GPP1 PE=1 SV=1
Isoform0000395	rnf170	protein binding protein [Zea mays]	E3 ubiquitin-protein ligase RNF170 OS=Danio rerio GN=rnf170 PE=2 SV=1
Isoform0000396	At4g39010	PREDICTED: endoglucanase 6-like [Juglans regia]	Endoglucanase 24 OS=Arabidopsis thaliana GN=At4g39010 PE=2 SV=1
Isoform0000397	SK1	shikimate kinase [Zea mays]	Shikimate kinase 1, chloroplastic OS=Oryza sativa subsp. japonica GN=SK1 PE=1 SV=1
Isoform0000398	--	Os02g0243900 [Oryza sativa Japonica Group]	--
Isoform0000399	--	Sterile alpha motif (SAM) domain-containing protein [Zea mays]	--
Isoform0000400	--	--	--
Isoform0000401	CPK3	Calcium-dependent protein kinase 3 [Zea mays]	Calcium-dependent protein kinase 3 OS=Arabidopsis thaliana GN=CPK3 PE=1 SV=1
Isoform0000402	--	OSJNBa0032N05.18 [Oryza sativa Japonica Group]	--
Isoform0000403	--	hypothetical protein SORBI_001G364300 [Sorghum bicolor]	--
Isoform0000404	RBG6	RNA binding protein [Zea mays]	Glycine-rich RNA-binding protein 6, mitochondrial OS=Arabidopsis thaliana GN=RBG6 PE=2 SV=1
Isoform0000405	ERD15	PREDICTED: protein EARLY RESPONSIVE TO DEHYDRATION 15-like [Setaria italica]	Protein EARLY RESPONSIVE TO DEHYDRATION 15 OS=Arabidopsis thaliana GN=ERD15 PE=1 SV=1
Isoform0000406	--	PREDICTED: dnaJ homolog subfamily C member 21 [Setaria italica]	--
Isoform0000407	ASK4	SKP1-like protein 1B isoform X1 [Aegilops tauschii subsp. tauschii] [Aegilops tauschii]	SKP1-like protein 4 OS=Arabidopsis thaliana GN=ASK4 PE=1 SV=1
Isoform0000408	UEV1A	ubiquitin-conjugating enzyme E2 variant 1 [Zea mays]	Ubiquitin-conjugating enzyme E2 variant 1A OS=Arabidopsis thaliana GN=UEV1A PE=1 SV=1
Isoform0000409	MT2	metallothionein type 3 [Saccharum hybrid cultivar ROC20]	Metallothionein-like protein type 3 OS=Carica papaya PE=3 SV=1
Isoform0000410	ADH1	alcohol dehydrogenase, partial [Saccharum officinarum]	Alcohol dehydrogenase 1 OS=Pennisetum americanum GN=ADH1 PE=2 SV=1
Isoform0000411	TFIIAy	TFIIA small subunity [Saccharum hybrid cultivar SP80-3280]	Transcription initiation factor IIA subunit 2 OS=Oryza sativa subsp. japonica GN=TFIIAy PE=3 SV=1
Isoform0000412	--	--	--
Isoform0000413	REFA1	elongation factor alpha3 [Zea mays]	Elongation factor 1-alpha OS=Oryza sativa subsp. japonica GN=REFA1 PE=2 SV=2
Isoform0000414	CAM	Calmodulin [Dichanthelium oligosanthes]	Calmodulin OS=Hordeum vulgare GN=CAM PE=2 SV=2
Isoform0000415	GEM	ABA-responsive protein [Saccharum hybrid cultivar R570]	GLABRA2 expression modulator OS=Arabidopsis thaliana GN=GEM PE=1 SV=1
Isoform0000416	HIPP26	PREDICTED: heavy metal-associated isoprenylated plant protein 26-like [Oryza brachyantha]	Heavy metal-associated isoprenylated plant protein 26 OS=Arabidopsis thaliana GN=HIPP26 PE=1 SV=1
Isoform0000417	--	PREDICTED: predicted GPI-anchored protein 58 [Setaria italica]	--
Isoform0000418	RPS9C	PREDICTED: 40S ribosomal protein S9-2-like [Setaria italica]	40S ribosomal protein S9-2 OS=Arabidopsis thaliana GN=RPS9C PE=2 SV=1
Isoform0000419	At5g15350	blue copper protein precursor [Zea mays]	Lamin-like protein OS=Arabidopsis thaliana GN=At5g15350 PE=1 SV=1
Isoform0000420	--	PREDICTED: calponin homology domain-containing protein DDB_G0272472 isoform X2 [Setaria italica]	--
Isoform0000421	LEA5	PREDICTED: indole-3-acetic acid-induced protein ARG2 [Oryza sativa Japonica Group]	Late embryogenesis abundant protein Lea5 OS=Citrus sinensis GN=LEA5 PE=2 SV=1
Isoform0000422	--	neurogenic locus notch protein precursor-like precursor [Zea mays]	--
Isoform0000423	RIC10	Os09g0446400 [Oryza sativa Japonica Group]	CRIB domain-containing protein RIC10 OS=Arabidopsis thaliana GN=RIC10 PE=2 SV=1
Isoform0000424	RFC3	replication factor C subunit 3 [Zea mays]	Replication factor C subunit 3 OS=Oryza sativa subsp. japonica GN=RFC3 PE=2 SV=1
Isoform0000425	--	hypothetical protein SORBIDRAFT_02g011050 [Sorghum bicolor]	--
Isoform0000426	--	hypothetical protein SORBIDRAFT_09g023990 [Sorghum bicolor]	--
Isoform0000427	ARPN	chemocyanin precursor [Zea mays]	Chemocyanin OS=Lilium longiflorum PE=1 SV=1
Isoform0000428	--	ANTH domain-containing protein [Cephalotus follicularis]	--
Isoform0000429	--	--	--
Isoform0000430	--	AUGMIN subunit 3 [Zea mays]	--
Isoform0000431	CHMP1	PREDICTED: ESCRT-related protein CHMP1 [Setaria italica]	ESCRT-related protein CHMP1 OS=Oryza sativa subsp. japonica GN=CHMP1 PE=2 SV=1
Isoform0000432	UBQ11	polyubiquitin containing 7 ubiquitin monomers, partial [Oryza sativa Indica Group]	Polyubiquitin (Fragment) OS=Hordeum vulgare PE=2 SV=1
Isoform0000433	--	cold shock protein-1 precursor [Zea mays]	--
Isoform0000434	ABCB11	ABC transporter B family member 11 [Ananas comosus]	ABC transporter B family member 11 OS=Arabidopsis thaliana GN=ABCB11 PE=2 SV=1
Isoform0000435	--	--	--
Isoform0000436	--	nicotiana lesion-inducing like precursor [Zea mays]	--
Isoform0000437	MED26B	PREDICTED: probable mediator of RNA polymerase II transcription subunit 26b [Setaria italica]	Probable mediator of RNA polymerase II transcription subunit 26b OS=Arabidopsis thaliana GN=MED26B PE=2 SV=1
Isoform0000438	CPP1	Os09g0380200, partial [Oryza sativa Japonica Group]	Protein CHAPERONE-LIKE PROTEIN OF POR1, chloroplastic OS=Arabidopsis thaliana GN=CPP1 PE=1 SV=1
Isoform0000439	GST3	PREDICTED: glutathione S-transferase 3 [Setaria italica]	Glutathione S-transferase 3 OS=Zea mays GN=GST3 PE=1 SV=4
Isoform0000440	--	Os02g0815300, partial [Oryza sativa Japonica Group]	--
Isoform0000441	--	negatively light-regulated protein [Zea mays]	--
Isoform0000442	--	PREDICTED: SEC12-like protein 1 [Setaria italica]	--
Isoform0000443	--	--	--
Isoform0000444	LBD12	LOB domain-containing protein 4 [Dichanthelium oligosanthes]	LOB domain-containing protein 12 OS=Arabidopsis thaliana GN=LBD12 PE=2 SV=2
Isoform0000445	TBL34	PREDICTED: protein trichome birefringence-like 34 [Zea mays]	Protein trichome birefringence-like 34 OS=Arabidopsis thaliana GN=TBL34 PE=2 SV=2
Isoform0000446	TIM22-3	protein translocase/ protein transporter [Zea mays]	Mitochondrial import inner membrane translocase subunit TIM22-3 OS=Arabidopsis thaliana GN=TIM22-3 PE=2 SV=1
Isoform0000447	Os01g0131800	probable signal peptidase complex subunit 3 [Aegilops tauschii subsp. tauschii] [Aegilops tauschii]	Probable signal peptidase complex subunit 3 OS=Oryza sativa subsp. japonica GN=Os01g0131800 PE=3 SV=2
Isoform0000448	--	--	--
Isoform0000449	ASR2	abscisic stress ripening [Musa ABB Group]	Abscisic stress-ripening protein 2 OS=Solanum lycopersicum GN=ASR2 PE=4 SV=1
Isoform0000450	SRF8	leucine-rich repeat protein, partial [Triticum aestivum]	Protein STRUBBELIG-RECEPTOR FAMILY 8 OS=Arabidopsis thaliana GN=SRF8 PE=2 SV=1
Isoform0000451	PITHD1	thioredoxin family Trp26 [Zea mays]	PITH domain-containing protein 1 OS=Homo sapiens GN=PITHD1 PE=1 SV=1
Isoform0000452	nhp2l1	PREDICTED: NHP2-like protein 1 [Zea mays]	NHP2-like protein 1 OS=Xenopus tropicalis GN=nhp2l1 PE=2 SV=1
Isoform0000453	PAE1	proteasome subunit alpha type 5 [Zea mays]	Proteasome subunit alpha type-5 OS=Oryza sativa subsp. japonica GN=PAE1 PE=2 SV=1
Isoform0000454	CYP	Peptidyl-prolyl cis-trans isomerase [Dichanthelium oligosanthes]	Peptidyl-prolyl cis-trans isomerase OS=Zea mays GN=CYP PE=2 SV=1
Isoform0000455	CYP	Peptidyl-prolyl cis-trans isomerase [Dichanthelium oligosanthes]	Peptidyl-prolyl cis-trans isomerase OS=Zea mays GN=CYP PE=2 SV=1
Isoform0000456	ACK2	PREDICTED: casein kinase II subunit alpha [Setaria italica]	Casein kinase II subunit alpha OS=Zea mays GN=ACK2 PE=1 SV=1
Isoform0000457	TUBA2	tubulin [Oryza sativa Indica Group]	Tubulin alpha-2 chain OS=Hordeum vulgare GN=TUBA2 PE=2 SV=1
Isoform0000458	--	--	--
Isoform0000459	--	Radical SAM superfamily protein [Zea mays]	--
Isoform0000460	--	PREDICTED: myristoylated alanine-rich C-kinase substrate-like [Setaria italica]	--
Isoform0000461	--	PREDICTED: non-specific lipid-transfer protein 4-like [Brachypodium distachyon]	--
Isoform0000462	PSRP1	Plastid-specific 30S ribosomal protein 1 [Zea mays]	Ribosome-binding factor PSRP1, chloroplastic OS=Spinacia oleracea GN=PSRP1 PE=1 SV=2
Isoform0000463	--	uncharacterized LOC100278328 [Zea mays]	--
Isoform0000464	UBC15	PREDICTED: probable ubiquitin-conjugating enzyme E2 16 [Musa acuminata subsp. malaccensis] [Musa acuminata]	Ubiquitin-conjugating enzyme 15 OS=Arabidopsis thaliana GN=UBC15 PE=2 SV=2
Isoform0000465	--	OSJNBa0023J03.2 [Oryza sativa Japonica Group]	--
Isoform0000466	--	M-phase phosphoprotein 6, partial [Anthurium amnicola]	--
Isoform0000467	RCE1	PREDICTED: NEDD8-conjugating enzyme Ubc12-like [Setaria italica]	NEDD8-conjugating enzyme Ubc12 OS=Arabidopsis thaliana GN=RCE1 PE=1 SV=1
Isoform0000468	PBF1	PREDICTED: proteasome subunit beta type-1 [Setaria italica]	Proteasome subunit beta type-1 OS=Oryza sativa subsp. japonica GN=PBF1 PE=2 SV=1
Isoform0000469	--	--	--
Isoform0000470	--	OSJNBa0041A02.21-like protein [Zea mays]	--
Isoform0000471	At3g07680	PREDICTED: transmembrane emp24 domain-containing protein p24beta2-like [Setaria italica]	Transmembrane emp24 domain-containing protein p24beta2 OS=Arabidopsis thaliana GN=At3g07680 PE=1 SV=1
Isoform0000472	--	Os02g0519300 [Oryza sativa Japonica Group]	--
Isoform0000473	AAAS	PREDICTED: aladin-like [Setaria italica]	Aladin OS=Arabidopsis thaliana GN=AAAS PE=1 SV=1
Isoform0000474	--	thylakoid soluble phosphoprotein TSP9 protein [Medicago truncatula]	--
Isoform0000475	blt801	glycine-rich RNA-binding protein 2 [Zea mays]	Glycine-rich RNA-binding protein blt801 OS=Hordeum vulgare GN=blt801 PE=1 SV=1
Isoform0000476	MED37C	heat shock protein 70, partial [Zea mays]	Probable mediator of RNA polymerase II transcription subunit 37c OS=Arabidopsis thaliana GN=MED37C PE=1 SV=1
Isoform0000477	--	hypothetical protein SORBI_010G140100 [Sorghum bicolor]	--
Isoform0000478	--	PREDICTED: acidic leucine-rich nuclear phosphoprotein 32-related protein [Setaria italica]	--
Isoform0000479	ATJ11	chaperone protein dnaJ 11 [Zea mays]	Chaperone protein dnaJ 11, chloroplastic OS=Arabidopsis thaliana GN=ATJ11 PE=1 SV=2
Isoform0000480	SPBC2A9.03	WD-repeat protein-like [Zea mays]	Uncharacterized WD repeat-containing protein C2A9.03 OS=Schizosaccharomyces pombe (strain 972 / ATCC 24843) GN=SPBC2A9.03 PE=3 SV=2
Isoform0000481	--	PREDICTED: COPII coat assembly protein SEC16-like [Setaria italica]	--
Isoform0000482	--	PREDICTED: uncharacterized zinc finger CCHC domain-containing protein At4g19190 [Zea mays]	--
Isoform0000483	GLX1	lactoylglutathione lyase [Zea mays]	Lactoylglutathione lyase OS=Cicer arietinum PE=2 SV=1
Isoform0000484	UBC2	PREDICTED: LOC100284762 isoform X1 [Zea mays]	Ubiquitin-conjugating enzyme E2 2 OS=Medicago sativa GN=UBC2 PE=2 SV=1
Isoform0000485	--	--	--
Isoform0000486	HVA22J	HVA22-like protein j [Dichanthelium oligosanthes]	HVA22-like protein j OS=Arabidopsis thaliana GN=HVA22J PE=2 SV=2
Isoform0000487	LBD37	LOB domain-containing protein 38 [Zea mays]	LOB domain-containing protein 37 OS=Arabidopsis thaliana GN=LBD37 PE=2 SV=1
Isoform0000488	A1	NADPH-dependent reductase A1-b, partial [Sorghum bicolor]	Dihydroflavonol-4-reductase OS=Zea mays GN=A1 PE=3 SV=1
Isoform0000489	KIC	EF-hand Ca2+-binding protein CCD1 [Zea mays]	Calcium-binding protein KIC OS=Arabidopsis thaliana GN=KIC PE=1 SV=2
Isoform0000490	--	--	--
Isoform0000491	CYP	Peptidyl-prolyl cis-trans isomerase [Dichanthelium oligosanthes]	Peptidyl-prolyl cis-trans isomerase OS=Zea mays GN=CYP PE=2 SV=1
Isoform0000492	rplD	50S ribosomal protein L4 [Zea mays]	50S ribosomal protein L4 OS=Sphingomonas wittichii (strain RW1 / DSM 6014 / JCM 10273) GN=rplD PE=3 SV=1
Isoform0000493	H2B1	histone H2B.2 [Zea mays]	Histone H2B.2 OS=Zea mays PE=2 SV=3
Isoform0000494	--	VAMP protein SEC22 [Zea mays]	--
Isoform0000495	ESK1	PREDICTED: protein trichome birefringence-like 28 [Setaria italica]	Protein ESKIMO 1 OS=Arabidopsis thaliana GN=ESK1 PE=1 SV=1
Isoform0000496	UBC36	PREDICTED: ubiquitin-conjugating enzyme E2 36 [Brachypodium distachyon]	Ubiquitin-conjugating enzyme E2 36 OS=Arabidopsis thaliana GN=UBC36 PE=1 SV=1
Isoform0000497	--	--	--
Isoform0000498	At3g61710	beclin 1 protein, partial [Saccharum officinarum]	Beclin-1-like protein OS=Arabidopsis thaliana GN=At3g61710 PE=2 SV=2
Isoform0000499	--	CF9 [Zea mays]	--
Isoform0000500	--	uncharacterized LOC100277187 precursor [Zea mays]	--
Isoform0000501	SP1L1	Protein SPIRAL1 [Zea mays]	Protein SPIRAL1-like 1 OS=Arabidopsis thaliana GN=SP1L1 PE=2 SV=1
Isoform0000502	RPS10	ribosomal protein S10 [Zea mays]	Ribosomal protein S10, mitochondrial OS=Pisum sativum GN=RPS10 PE=2 SV=1
Isoform0000503	--	--	--
Isoform0000504	Roc1a	PREDICTED: RING-box protein 1-like [Setaria italica]	RING-box protein 1A OS=Drosophila melanogaster GN=Roc1a PE=1 SV=1
Isoform0000505	--	PREDICTED: classical arabinogalactan protein 9-like [Setaria italica]	--
Isoform0000506	CPK4	PREDICTED: calcium-dependent protein kinase SK5-like [Setaria italica]	Calcium-dependent protein kinase SK5 OS=Glycine max PE=1 SV=1
Isoform0000507	RAB15	glycine-rich RNA-binding protein 2 [Zea mays]	Glycine-rich RNA-binding, abscisic acid-inducible protein OS=Zea mays GN=RAB15 PE=1 SV=1
Isoform0000508	--	PREDICTED: disease resistance protein RGA2-like [Setaria italica]	--
Isoform0000509	dfr1	PREDICTED: LOW QUALITY PROTEIN: family of serine hydrolases 3-like [Setaria italica]	Dihydrofolate reductase OS=Schizosaccharomyces pombe (strain 972 / ATCC 24843) GN=dfr1 PE=2 SV=2
Isoform0000510	--	Nucleotide-sugar transporter [Corchorus capsularis]	--
Isoform0000511	H3	Histone domain-containing protein, partial [Cephalotus follicularis]	Histone H3.3 OS=Vitis vinifera PE=2 SV=3
Isoform0000512	--	expressed protein [Oryza sativa Japonica Group]	--
Isoform0000513	FAX2	protein FATTY ACID EXPORT 7-like [Aegilops tauschii subsp. tauschii] [Aegilops tauschii]	Protein FATTY ACID EXPORT 2, chloroplastic OS=Arabidopsis thaliana GN=FAX2 PE=2 SV=1
Isoform0000514	MT4A	Metallothionein-like protein 2C [Zea mays]	Metallothionein-like protein 4A OS=Oryza sativa subsp. japonica GN=MT4A PE=2 SV=1
Isoform0000515	BRK1	Protein BRICK1 [Dichanthelium oligosanthes]	Protein BRICK1 OS=Zea mays GN=BRK1 PE=2 SV=1
Isoform0000516	--	dehydrin 13, partial [Oryza sativa Indica Group]	--
Isoform0000517	--	hypothetical protein [Zea mays]	--
Isoform0000518	--	agenet domain-containing protein / bromo-adjacent homology (BAH) domain-containing protein [Zea mays]	--
Isoform0000519	--	--	--
Isoform0000520	--	Prefoldin chaperone subunit family protein [Zea mays]	--
Isoform0000521	--	--	--
Isoform0000522	--	--	--
Isoform0000523	AGP16	AGP16 precursor [Zea mays]	Arabinogalactan peptide 16 OS=Arabidopsis thaliana GN=AGP16 PE=1 SV=1
Isoform0000524	GRXS6	PREDICTED: monothiol glutaredoxin-S6 [Setaria italica]	Monothiol glutaredoxin-S6 OS=Oryza sativa subsp. japonica GN=GRXS6 PE=2 SV=1
Isoform0000525	--	PREDICTED: probable protein S-acyltransferase 15 [Setaria italica]	--
Isoform0000526	SDH8A	Os06g0124900, partial [Oryza sativa Japonica Group]	Succinate dehydrogenase subunit 8A, mitochondrila OS=Oryza sativa subsp. japonica GN=SDH8A PE=3 SV=2
Isoform0000527	--	--	--
Isoform0000528	TRXH	thioredoxin H-type [Zea mays]	Thioredoxin H-type OS=Oryza sativa subsp. indica GN=TRXH PE=1 SV=1
Isoform0000529	--	coat protein [Carica papaya]	Genome polyprotein (Fragment) OS=Sugarcane mosaic virus (strain SC) PE=2 SV=1
Isoform0000530	--	--	--
Isoform0000531	rpmJ	ribosomal protein L36 containing protein [Zea mays]	50S ribosomal protein L36 OS=Synechocystis sp. (strain PCC 6803 / Kazusa) GN=rpmJ PE=3 SV=1
Isoform0000532	--	--	--
Isoform0000533	TPP2	Tripeptidyl-peptidase 2 [Zea mays]	Tripeptidyl-peptidase 2 OS=Oryza sativa subsp. japonica GN=TPP2 PE=2 SV=1
Isoform0000534	--	TPR domain containing protein [Zea mays]	--
Isoform0000535	--	--	--
Isoform0000536	--	--	--
Isoform0000537	--	transmembrane protein [Arabidopsis thaliana]	--
Isoform0000538	--	--	--
Isoform0000539	At2g04400	PREDICTED: indole-3-glycerol phosphate synthase, chloroplastic-like isoform X2 [Setaria italica]	Indole-3-glycerol phosphate synthase, chloroplastic OS=Arabidopsis thaliana GN=At2g04400 PE=2 SV=2
Isoform0000540	--	--	--
Isoform0000541	--	unknown [Zea mays]	--
Isoform0000542	--	hypothetical protein SORBI_001G181500 [Sorghum bicolor]	--
Isoform0000543	--	--	--
Isoform0000544	rps11	30S ribosomal protein S11, partial (chloroplast) [Triticum aestivum]	30S ribosomal protein S11, chloroplastic OS=Sorghum bicolor GN=rps11 PE=3 SV=1
Isoform0000545	ALY3	Protein ALWAYS EARLY 3 [Dichanthelium oligosanthes]	Protein ALWAYS EARLY 3 OS=Arabidopsis thaliana GN=ALY3 PE=1 SV=1
Isoform0000546	--	--	--
Isoform0000547	--	Os10g0467100 [Oryza sativa Japonica Group]	--
Isoform0000548	GIP1	Mitotic-spindle organizing protein 1A [Zea mays]	Mitotic-spindle organizing protein 1B OS=Arabidopsis thaliana GN=GIP1 PE=1 SV=1
Isoform0000549	PARV12.8	peptidyl-prolyl cis-trans isomerase 1 [Zea mays]	Peptidyl-prolyl cis-trans isomerase Pin1 OS=Digitalis lanata GN=PARV12.8 PE=1 SV=1
Isoform0000550	--	--	--
Isoform0000551	uqcrh	Cytochrome b-c1 complex subunit 6 [Zea mays]	Cytochrome b-c1 complex subunit 6 OS=Solanum tuberosum PE=1 SV=2
Isoform0000552	--	uncharacterized protein LOC100502251 [Zea mays]	--
Isoform0000553	SKI2	DExH-box ATP-dependent RNA helicase DExH11 [Zea mays]	ATP-dependent RNA helicase SKI2 OS=Arabidopsis thaliana GN=SKI2 PE=1 SV=1
Isoform0000554	celf2	RNA-binding protein BRN1 [Zea mays]	CUGBP Elav-like family member 2 OS=Xenopus tropicalis GN=celf2 PE=2 SV=1
Isoform0000555	--	SKP1 interacting partner [Saccharum hybrid cultivar R570]	--
Isoform0000556	At1g51650	ATP synthase subunit epsilon, mitochondrial [Zea mays]	ATP synthase subunit epsilon, mitochondrial OS=Zea mays PE=3 SV=1
Isoform0000557	ELF5A-3	Eukaryotic translation initiation factor 5A [Dichanthelium oligosanthes]	Eukaryotic translation initiation factor 5A-1 OS=Medicago sativa PE=2 SV=1
Isoform0000558	RPL39	PREDICTED: LOC100280595 isoform X1 [Zea mays]	60S ribosomal protein L39 OS=Zea mays GN=RPL39 PE=3 SV=1
Isoform0000559	--	excitatory amino acid transporter [Arabidopsis thaliana]	--
Isoform0000560	--	--	--
Isoform0000561	UVR8	PREDICTED: ultraviolet-B receptor UVR8 [Setaria italica]	Ultraviolet-B receptor UVR8 OS=Arabidopsis thaliana GN=UVR8 PE=1 SV=1
Isoform0000562	AGPEP3	Os05g0541750, partial [Oryza sativa Japonica Group]	Arabinogalactan peptide 3 OS=Oryza sativa subsp. japonica GN=AGPEP3 PE=1 SV=1
Isoform0000563	--	hypothetical protein SORBIDRAFT_09g018460 [Sorghum bicolor]	--
Isoform0000564	GAP1	Protein C2-DOMAIN ABA-RELATED 4 [Zea mays]	GTPase activating protein 1 OS=Oryza sativa subsp. japonica GN=GAP1 PE=1 SV=1
Isoform0000565	HSP81-1	Heat shock protein 90-2 [Zea mays]	Heat shock protein 81-1 OS=Oryza sativa subsp. japonica GN=HSP81-1 PE=3 SV=2
Isoform0000566	RPS8	PREDICTED: 40S ribosomal protein S8-like [Zea mays]	40S ribosomal protein S8 OS=Zea mays GN=RPS8 PE=2 SV=2
Isoform0000567	--	--	--
Isoform0000568	--	coat protein [Carica papaya]	Genome polyprotein (Fragment) OS=Sugarcane mosaic virus (strain SC) PE=2 SV=1
Isoform0000569	--	--	--
Isoform0000570	COX5C	Cytochrome c oxidase subunit 5C, partial [Dichanthelium oligosanthes]	Cytochrome c oxidase subunit 5C OS=Hordeum vulgare GN=COX5C PE=3 SV=3
Isoform0000571	VDAC1	voltage-dependent anion channel protein1b [Zea mays]	Mitochondrial outer membrane protein porin 1 OS=Oryza sativa subsp. japonica GN=VDAC1 PE=1 SV=3
Isoform0000572	UGD1	UDP-glucose 6-dehydrogenase 4 [Dichanthelium oligosanthes]	UDP-glucose 6-dehydrogenase 1 OS=Glycine max GN=UGD1 PE=2 SV=1
Isoform0000573	--	--	--
Isoform0000574	--	--	--
Isoform0000575	--	--	--
Isoform0000576	--	SNARE associated Golgi protein family [Zea mays]	--
Isoform0000577	At5g47890	NADH-ubiquinone oxidoreductase 10.5 kDa subunit [Zea mays]	NADH dehydrogenase [ubiquinone] 1 alpha subcomplex subunit 2 OS=Arabidopsis thaliana GN=At5g47890 PE=3 SV=1
Isoform0000578	--	--	--
Isoform0000579	--	Os09g0309100, partial [Oryza sativa Japonica Group]	--
Isoform0000580	RPL36B	PREDICTED: 60S ribosomal protein L36-3-like [Setaria italica]	60S ribosomal protein L36-2 OS=Arabidopsis thaliana GN=RPL36B PE=2 SV=1
Isoform0000581	--	unknown [Zea mays]	--
Isoform0000582	KTI11	diphthamide biosynthesis protein 3 [Zea mays]	Diphthamide biosynthesis protein 3 OS=Saccharomyces cerevisiae (strain ATCC 204508 / S288c) GN=KTI11 PE=1 SV=1
Isoform0000583	--	--	--
Isoform0000584	--	uncharacterized LOC103633237 [Zea mays]	--
Isoform0000585	MT4A	PREDICTED: metallothionein-like protein 2A [Zea mays]	Metallothionein-like protein 4A OS=Oryza sativa subsp. japonica GN=MT4A PE=2 SV=1
Isoform0000586	--	--	--
Isoform0000587	--	--	--
Isoform0000588	HDH	Histidinol dehydrogenase chloroplastic [Zea mays]	Histidinol dehydrogenase, chloroplastic OS=Oryza sativa subsp. japonica GN=HDH PE=2 SV=1
Isoform0000589	CAB7	chlorophyll a-b binding protein [Zea mays]	Chlorophyll a-b binding protein, chloroplastic OS=Petunia hybrida PE=2 SV=1
Isoform0000590	--	--	--
Isoform0000591	GLN4	glutamine synthase, partial [Oryza sativa Indica Group]	Glutamine synthetase OS=Hordeum vulgare PE=2 SV=1
Isoform0000592	--	--	--
Isoform0000593	--	hypothetical protein SORBI_007G028400 [Sorghum bicolor]	--
Isoform0000594	ANT1	adenine nucleotide translocator [Zea mays]	ADP,ATP carrier protein 1, mitochondrial OS=Zea mays GN=ANT1 PE=2 SV=3
Isoform0000595	--	unknown [Zea mays]	--
Isoform0000596	ASR2	abscisic stress ripening [Musa ABB Group]	Abscisic stress-ripening protein 2 OS=Solanum lycopersicum GN=ASR2 PE=4 SV=1
Isoform0000597	--	stem-specific protein [Saccharum hybrid cultivar Pindar]	--
Isoform0000598	GST3	PREDICTED: glutathione S-transferase 3 [Setaria italica]	Glutathione S-transferase 3 OS=Zea mays GN=GST3 PE=1 SV=4
Isoform0000599	RAB15	glycine-rich RNA-binding protein [Sorghum bicolor]	Glycine-rich RNA-binding, abscisic acid-inducible protein OS=Zea mays GN=RAB15 PE=1 SV=1
Isoform0000600	MTI	type 2 metallothionein-like protein [Puccinellia tenuiflora]	Metallothionein-like protein type 2 OS=Musa acuminata PE=3 SV=2
Isoform0000601	ASR2	ABA-, stress-and fruit-ripening inducible-like protein [Zea mays]	Abscisic stress-ripening protein 2 OS=Solanum lycopersicum GN=ASR2 PE=4 SV=1
Isoform0000602	At4g12490	ZmGR1b [Zea mays]	pEARLI1-like lipid transfer protein 2 OS=Arabidopsis thaliana GN=At4g12490 PE=2 SV=1
Isoform0000603	--	stem-specific protein [Saccharum hybrid cultivar Pindar]	--
Isoform0000604	--	wound/stress protein [Zea mays]	--
Isoform0000605	RBBI3.3	trypsin inhibitor precursor [Zea mays]	Bowman-Birk type bran trypsin inhibitor OS=Oryza sativa subsp. indica GN=RBBI3.3 PE=2 SV=2
Isoform0000606	--	hypothetical protein SORBIDRAFT_08g018710 [Sorghum bicolor]	--
Isoform0000607	MNB1B	DNA-binding protein MNB1B [Zea mays]	DNA-binding protein MNB1B OS=Zea mays GN=MNB1B PE=1 SV=1
Isoform0000608	DHN1	dehydrin [Saccharum hybrid cultivar R570]	Dehydrin DHN1 OS=Zea mays GN=DHN1 PE=1 SV=2
Isoform0000609	--	unknown [Zea mays]	--
Isoform0000610	RBCS	ribulose-1,5-bisphosphate carboxylase/oxygenase small subunit [Sorghum bicolor]	Ribulose bisphosphate carboxylase small chain, chloroplastic OS=Saccharum hybrid GN=RBCS PE=3 SV=1
Isoform0000611	MT4A	metallothionein type 2 [Saccharum hybrid cultivar ROC20]	Metallothionein-like protein 4A OS=Oryza sativa subsp. japonica GN=MT4A PE=2 SV=1
Isoform0000612	HSP18	17.5 kDa class II heat shock protein [Zea mays]	17.5 kDa class II heat shock protein OS=Zea mays PE=2 SV=1
Isoform0000613	--	lipid binding protein precursor [Zea mays]	--
Isoform0000614	SP1L1	PREDICTED: protein SPIRAL1-like 1 [Tarenaya hassleriana]	Protein SPIRAL1-like 1 OS=Arabidopsis thaliana GN=SP1L1 PE=2 SV=1
Isoform0000615	RAB15	glycine-rich RNA-binding protein [Sorghum bicolor]	Glycine-rich RNA-binding, abscisic acid-inducible protein OS=Zea mays GN=RAB15 PE=1 SV=1
Isoform0000616	--	uncharacterized protein LOC100276911 precursor [Zea mays]	--
Isoform0000617	RAB15	glycine-rich RNA-binding protein 2 [Zea mays]	Glycine-rich RNA-binding, abscisic acid-inducible protein OS=Zea mays GN=RAB15 PE=1 SV=1
Isoform0000618	--	--	--
Isoform0000619	--	--	--
Isoform0000620	--	--	--
Isoform0000621	ASPG2	PREDICTED: protein ASPARTIC PROTEASE IN GUARD CELL 2 [Oryza sativa Japonica Group]	Protein ASPARTIC PROTEASE IN GUARD CELL 2 OS=Arabidopsis thaliana GN=ASPG2 PE=2 SV=1
Isoform0000622	HXK5	Hexokinase-5 [Dichanthelium oligosanthes]	Hexokinase-5 OS=Oryza sativa subsp. japonica GN=HXK5 PE=2 SV=1
Isoform0000623	At5g08530	NADH-ubiquinone oxidoreductase 51 kDa subunit [Zea mays]	NADH dehydrogenase [ubiquinone] flavoprotein 1, mitochondrial OS=Arabidopsis thaliana GN=At5g08530 PE=2 SV=1
Isoform0000624	Os08g0127700	PREDICTED: pre-mRNA-splicing factor SLU7 [Zea mays]	Pre-mRNA-splicing factor SLU7 OS=Oryza sativa subsp. japonica GN=Os08g0127700 PE=2 SV=1
Isoform0000625	v1g163572	PREDICTED: eukaryotic translation initiation factor 3 subunit E [Setaria italica]	Eukaryotic translation initiation factor 3 subunit E OS=Nematostella vectensis GN=v1g163572 PE=3 SV=1
Isoform0000626	DWF5	7-dehydrocholesterol reductase [Dichanthelium oligosanthes]	7-dehydrocholesterol reductase OS=Arabidopsis thaliana GN=DWF5 PE=1 SV=1
Isoform0000627	CCT6A	T-complex protein 1 subunit zeta [Zea mays]	T-complex protein 1 subunit zeta 1 OS=Arabidopsis thaliana GN=CCT6A PE=1 SV=1
Isoform0000628	At5g07830	heparanase-like protein 2 precursor [Zea mays]	Heparanase-like protein 1 OS=Arabidopsis thaliana GN=At5g07830 PE=2 SV=1
Isoform0000629	RhGT1	Anthocyanidin 5,3-O-glucosyltransferase [Zea mays]	Anthocyanidin 5,3-O-glucosyltransferase OS=Rosa hybrid cultivar GN=RhGT1 PE=2 SV=1
Isoform0000630	SBP1	PREDICTED: selenium-binding protein 1-like [Setaria italica]	Selenium-binding protein 1 OS=Arabidopsis thaliana GN=SBP1 PE=1 SV=1
Isoform0000631	CAP1	Cyclase-associated protein 1 [Zea mays]	Cyclase-associated protein 1 OS=Arabidopsis thaliana GN=CAP1 PE=2 SV=1
Isoform0000632	AAT	aspartate aminotransferase [Zea mays]	Bifunctional aspartate aminotransferase and glutamate/aspartate-prephenate aminotransferase OS=Petunia hybrida PE=1 SV=1
Isoform0000633	Os01g0760600	Aspartate aminotransferase, cytoplasmic [Dichanthelium oligosanthes]	Aspartate aminotransferase, cytoplasmic OS=Oryza sativa subsp. japonica GN=Os01g0760600 PE=2 SV=1
Isoform0000634	At4g26390	pyruvate kinase, cytosolic isozyme [Zea mays]	Pyruvate kinase, cytosolic isozyme OS=Nicotiana tabacum PE=2 SV=1
Isoform0000635	Os04g0650300	PREDICTED: glycosyltransferase isoform X1 [Zea mays]	Probable glucuronosyltransferase Os04g0650300 OS=Oryza sativa subsp. japonica GN=Os04g0650300 PE=3 SV=1
Isoform0000636	Gpr107	protein GPR108 precursor [Zea mays]	Protein GPR107 OS=Mus musculus GN=Gpr107 PE=2 SV=2
Isoform0000637	CIPK31	CIPK28 [Saccharum hybrid cultivar ROC22]	CBL-interacting protein kinase 31 OS=Oryza sativa subsp. japonica GN=CIPK31 PE=1 SV=1
Isoform0000638	CYP71E1	cytochrome P450 CYP71E1 [Sorghum bicolor]	4-hydroxyphenylacetaldehyde oxime monooxygenase OS=Sorghum bicolor GN=CYP71E1 PE=2 SV=1
Isoform0000639	COL16	CCT motif family protein [Zea mays]	Zinc finger protein CONSTANS-LIKE 16 OS=Arabidopsis thaliana GN=COL16 PE=2 SV=2
Isoform0000640	--	ATP/GTP-binding protein family [Zea mays]	--
Isoform0000641	GLCNAC1PUT2	UDP-N-acetylglucosamine diphosphorylase [Zea mays]	UDP-N-acetylglucosamine diphosphorylase 2 OS=Arabidopsis thaliana GN=GLCNAC1PUT2 PE=1 SV=1
Isoform0000642	SSI2	acyl-desaturase [Zea mays]	Acyl-[acyl-carrier-protein] desaturase 2, chloroplastic OS=Oryza sativa subsp. japonica GN=SSI2 PE=2 SV=1
Isoform0000643	PDIL2-1	protein disulfide isomerase 7 precursor [Zea mays]	Protein disulfide isomerase-like 2-1 OS=Oryza sativa subsp. japonica GN=PDIL2-1 PE=2 SV=2
Isoform0000644	At2g44130	F-box/kelch-repeat protein [Dichanthelium oligosanthes]	F-box/kelch-repeat protein At2g44130 OS=Arabidopsis thaliana GN=At2g44130 PE=2 SV=2
Isoform0000645	CSY2	PREDICTED: citrate synthase 3, peroxisomal-like [Setaria italica]	Citrate synthase, glyoxysomal OS=Cucurbita maxima PE=1 SV=1
Isoform0000646	RPL4A	60S ribosomal protein L4 [Zea mays]	60S ribosomal protein L4-1 OS=Arabidopsis thaliana GN=RPL4A PE=2 SV=1
Isoform0000647	PAT07	PREDICTED: probable protein S-acyltransferase 7 [Setaria italica]	Probable protein S-acyltransferase 7 OS=Arabidopsis thaliana GN=PAT07 PE=1 SV=1
Isoform0000648	AP4M	PREDICTED: AP-4 complex subunit mu [Setaria italica]	AP-4 complex subunit mu OS=Arabidopsis thaliana GN=AP4M PE=2 SV=1
Isoform0000649	RPT3	26S protease regulatory subunit 6B [Zea mays]	26S protease regulatory subunit 6B homolog OS=Arabidopsis thaliana GN=RPT3 PE=1 SV=1
Isoform0000650	IRKI	Sec1/munc18-like (SM) proteins superfamily [Zea mays]	IRK-interacting protein OS=Arabidopsis thaliana GN=IRKI PE=1 SV=1
Isoform0000651	At5g22090	PREDICTED: protein FAF-like, chloroplastic [Zea mays]	Protein FAF-like, chloroplastic OS=Arabidopsis thaliana GN=At5g22090 PE=2 SV=1
Isoform0000652	ALAAT2	alanine aminotransferase [Panicum miliaceum]	Alanine aminotransferase 2 OS=Panicum miliaceum PE=1 SV=1
Isoform0000653	--	uncharacterized LOC103640569 [Zea mays]	--
Isoform0000654	At4g18380	uncharacterized LOC100191714 [Zea mays]	F-box protein At4g18380 OS=Arabidopsis thaliana GN=At4g18380 PE=2 SV=1
Isoform0000655	IQD14	IQ calmodulin-binding motif family protein [Zea mays]	Protein IQ-DOMAIN 14 OS=Arabidopsis thaliana GN=IQD14 PE=1 SV=1
Isoform0000656	At2g38370	PREDICTED: WEB family protein At2g38370-like [Setaria italica]	WEB family protein At2g38370 OS=Arabidopsis thaliana GN=At2g38370 PE=2 SV=1
Isoform0000657	VHA-B2	PREDICTED: V-type proton ATPase subunit B 2-like [Setaria italica]	V-type proton ATPase subunit B 1 OS=Hordeum vulgare PE=2 SV=1
Isoform0000658	PRP19	pre-mRNA-splicing factor 19 [Zea mays]	Pre-mRNA-processing factor 19 OS=Oryza sativa subsp. japonica GN=PRP19 PE=2 SV=1
Isoform0000659	COL14	orphans transcription factor, partial [Zea mays]	Zinc finger protein CONSTANS-LIKE 14 OS=Arabidopsis thaliana GN=COL14 PE=2 SV=2
Isoform0000660	A1CF	RNA-binding (RRM/RBD/RNP motifs) family protein [Zea mays]	APOBEC1 complementation factor OS=Homo sapiens GN=A1CF PE=1 SV=1
Isoform0000661	SHM4	glycine1 [Zea mays]	Serine hydroxymethyltransferase 4 OS=Arabidopsis thaliana GN=SHM4 PE=1 SV=1
Isoform0000662	ATPC	ATP synthase subunit gamma, mitochondrial [Dichanthelium oligosanthes]	ATP synthase subunit gamma, mitochondrial OS=Ipomoea batatas GN=ATPC PE=1 SV=2
Isoform0000663	CTL1	chitinase 7 [Saccharum hybrid cultivar Yacheng05-179]	Chitinase-like protein 1 OS=Arabidopsis thaliana GN=CTL1 PE=1 SV=1
Isoform0000664	CRT3	calreticulin-3 precursor [Zea mays]	Calreticulin-3 OS=Arabidopsis thaliana GN=CRT3 PE=1 SV=2
Isoform0000665	SAPK8	serine/threonine-protein kinase [Saccharum hybrid cultivar R570]	Serine/threonine-protein kinase SAPK8 OS=Oryza sativa subsp. japonica GN=SAPK8 PE=2 SV=1
Isoform0000666	At4g24830	PREDICTED: argininosuccinate synthase isoform X1 [Zea mays]	Argininosuccinate synthase, chloroplastic OS=Arabidopsis thaliana GN=At4g24830 PE=2 SV=3
Isoform0000667	G3BP1	Nuclear transport factor 2 (NTF2) family protein with RNA binding (RRM-RBD-RNP motifs) domain [Zea mays]	Ras GTPase-activating protein-binding protein 1 OS=Homo sapiens GN=G3BP1 PE=1 SV=1
Isoform0000668	rps7-A	NAD(P)H-quinone oxidoreductase subunit 2 [Medicago truncatula]	30S ribosomal protein S7, chloroplastic OS=Sorghum bicolor GN=rps7-A PE=3 SV=1
Isoform0000669	ndc80	HEC/Ndc80p family protein [Zea mays]	Kinetochore protein NDC80 homolog OS=Xenopus tropicalis GN=ndc80 PE=2 SV=1
Isoform0000670	A1	dihydroflavonol4-reductase [Saccharum hybrid cultivar R570]	Dihydroflavonol-4-reductase OS=Zea mays GN=A1 PE=3 SV=1
Isoform0000671	PRP19	pre-mRNA-splicing factor 19 [Zea mays]	Pre-mRNA-processing factor 19 OS=Oryza sativa subsp. japonica GN=PRP19 PE=2 SV=1
Isoform0000672	SSUH2	PREDICTED: protein SSUH2 homolog [Setaria italica]	Protein SSUH2 homolog OS=Homo sapiens GN=SSUH2 PE=1 SV=1
Isoform0000673	--	PREDICTED: atherin-like [Setaria italica]	--
Isoform0000674	--	DNA-directed RNA polymerase II protein [Zea mays]	--
Isoform0000675	CYP88A1	cytochrome P450 88A1 [Zea mays]	Cytochrome P450 88A1 OS=Zea mays GN=CYP88A1 PE=2 SV=1
Isoform0000676	TON2	PREDICTED: LOW QUALITY PROTEIN: probable serine/threonine-protein phosphatase 2A regulatory subunit B'' subunit TON2 [Zea mays]	Probable serine/threonine-protein phosphatase 2A regulatory subunit B'' subunit TON2 OS=Arabidopsis thaliana GN=TON2 PE=1 SV=1
Isoform0000677	MSI4	nucleosome/chromatin assembly factor C [Zea mays]	WD-40 repeat-containing protein MSI4 OS=Arabidopsis thaliana GN=MSI4 PE=1 SV=3
Isoform0000678	RPN9B	PREDICTED: 26S proteasome non-ATPase regulatory subunit 13 homolog B [Setaria italica]	26S proteasome non-ATPase regulatory subunit 13 homolog B OS=Arabidopsis thaliana GN=RPN9B PE=1 SV=1
Isoform0000679	--	Os07g0159500, partial [Oryza sativa Japonica Group]	--
Isoform0000680	CCD	carotenoid cleavage dioxygenase [Saccharum hybrid cultivar R570]	Carotenoid 9,10(9',10')-cleavage dioxygenase OS=Crocus sativus GN=CCD PE=1 SV=1
Isoform0000681	Tmem184b	Transmembrane protein 184A [Dichanthelium oligosanthes]	Transmembrane protein 184B OS=Mus musculus GN=Tmem184b PE=2 SV=1
Isoform0000682	--	uncharacterized LOC100381690 [Zea mays]	--
Isoform0000683	ARP3	PREDICTED: LOC100281189 isoform X1 [Zea mays]	Actin-related protein 3 OS=Oryza sativa subsp. japonica GN=ARP3 PE=2 SV=1
Isoform0000684	DIM	brassinosteroid biosynthesis-like protein [Saccharum hybrid cultivar R570]	Delta(24)-sterol reductase OS=Arabidopsis thaliana GN=DIM PE=1 SV=2
Isoform0000685	--	PREDICTED: myosin-11-like [Setaria italica]	--
Isoform0000686	TAX10	3-N-debenzoyl-2-deoxytaxol N-benzoyltransferase [Zea mays]	3'-N-debenzoyl-2'-deoxytaxol N-benzoyltransferase OS=Taxus canadensis GN=TAX10 PE=1 SV=1
Isoform0000687	CYP75B1	PREDICTED: cytochrome P450 71A1-like [Setaria italica]	Flavonoid 3'-monooxygenase OS=Arabidopsis thaliana GN=CYP75B1 PE=1 SV=1
Isoform0000688	Os11g0171300	fructose-bisphosphate aldolase [Zea mays]	Fructose-bisphosphate aldolase, chloroplastic OS=Oryza sativa subsp. japonica GN=Os11g0171300 PE=1 SV=2
Isoform0000689	PRP2	PREDICTED: repetitive proline-rich cell wall protein 2 [Lupinus angustifolius]	Repetitive proline-rich cell wall protein 2 OS=Medicago truncatula GN=PRP2 PE=2 SV=1
Isoform0000690	At4g17830	PREDICTED: acetylornithine deacetylase [Setaria italica]	Acetylornithine deacetylase OS=Arabidopsis thaliana GN=At4g17830 PE=2 SV=1
Isoform0000691	--	Transducin/WD40 repeat-like superfamily protein [Zea mays]	--
Isoform0000692	TAX10	PREDICTED: 3'-N-debenzoyl-2'-deoxytaxol N-benzoyltransferase-like [Setaria italica]	3'-N-debenzoyl-2'-deoxytaxol N-benzoyltransferase OS=Taxus canadensis GN=TAX10 PE=1 SV=1
Isoform0000693	--	hypothetical protein SORBI_001G236500 [Sorghum bicolor]	--
Isoform0000694	Os02g0506500	PREDICTED: ubiquitin-activating enzyme E1 domain-containing protein 1 isoform X1 [Zea mays]	Ubiquitin-like modifier-activating enzyme 5 OS=Oryza sativa subsp. japonica GN=Os02g0506500 PE=2 SV=1
Isoform0000695	KIN10	PREDICTED: SNF1-related protein kinase catalytic subunit alpha KIN10-like [Setaria italica]	SNF1-related protein kinase catalytic subunit alpha KIN10 OS=Arabidopsis thaliana GN=KIN10 PE=1 SV=2
Isoform0000696	VHA-C	PREDICTED: V-type proton ATPase subunit C [Setaria italica]	V-type proton ATPase subunit C OS=Arabidopsis thaliana GN=VHA-C PE=1 SV=1
Isoform0000697	ATJ13	PREDICTED: chaperone protein dnaJ 13 [Setaria italica]	Chaperone protein dnaJ 13 OS=Arabidopsis thaliana GN=ATJ13 PE=1 SV=2
Isoform0000698	--	nucleic acid binding protein precursor [Zea mays]	--
Isoform0000699	NAT6	PREDICTED: nucleobase-ascorbate transporter 6-like [Setaria italica]	Nucleobase-ascorbate transporter 6 OS=Arabidopsis thaliana GN=NAT6 PE=2 SV=2
Isoform0000700	Os01g0926600	secondary cell wall-related glycosyltransferase family 47 [Zea mays]	Probable glucuronosyltransferase Os01g0926600 OS=Oryza sativa subsp. japonica GN=Os01g0926600 PE=2 SV=1
Isoform0000701	POSF21	DNA binding protein [Zea mays]	Probable transcription factor PosF21 OS=Arabidopsis thaliana GN=POSF21 PE=2 SV=1
Isoform0000702	CRT3	calreticulin-3 precursor [Zea mays]	Calreticulin-3 OS=Arabidopsis thaliana GN=CRT3 PE=1 SV=2
Isoform0000703	LOG2	probable E3 ubiquitin-protein ligase LUL2 [Zea mays]	Probable E3 ubiquitin-protein ligase LOG2 OS=Arabidopsis thaliana GN=LOG2 PE=1 SV=1
Isoform0000704	ASPG1	Aspartyl protease family protein [Dichanthelium oligosanthes]	Protein ASPARTIC PROTEASE IN GUARD CELL 1 OS=Arabidopsis thaliana GN=ASPG1 PE=1 SV=1
Isoform0000705	BHLH155	transcription factor MYC2 [Aegilops tauschii subsp. tauschii] [Aegilops tauschii]	Transcription factor bHLH155 OS=Arabidopsis thaliana GN=BHLH155 PE=2 SV=1
Isoform0000706	RCOM_1506700	PREDICTED: probable aspartyl aminopeptidase [Setaria italica]	Probable aspartyl aminopeptidase OS=Ricinus communis GN=RCOM_1506700 PE=2 SV=2
Isoform0000707	Os02g0146600	PREDICTED: eukaryotic initiation factor 4A [Setaria italica]	Eukaryotic initiation factor 4A OS=Zea mays PE=2 SV=1
Isoform0000708	--	Os03g0328200 [Oryza sativa Japonica Group]	--
Isoform0000709	--	NHL repeat-containing protein 2, partial [Anthurium amnicola]	--
Isoform0000710	GT5	Anthocyanidin 3-O-glucosyltransferase [Zea mays]	Anthocyanidin 3-O-glucosyltransferase 5 OS=Manihot esculenta GN=GT5 PE=2 SV=1
Isoform0000711	IAA17	IAA17-auxin-responsive Aux/IAA family member [Zea mays]	Auxin-responsive protein IAA17 OS=Oryza sativa subsp. japonica GN=IAA17 PE=2 SV=1
Isoform0000712	GSVIVT00026920001	glycoside hydrolase, family 28 precursor [Zea mays]	Probable polygalacturonase OS=Vitis vinifera GN=GSVIVT00026920001 PE=1 SV=1
Isoform0000713	VHA-C	PREDICTED: V-type proton ATPase subunit C [Setaria italica]	V-type proton ATPase subunit C OS=Arabidopsis thaliana GN=VHA-C PE=1 SV=1
Isoform0000714	ALDH3F1	PREDICTED: LOC100280692 isoform X1 [Zea mays]	Aldehyde dehydrogenase family 3 member F1 OS=Arabidopsis thaliana GN=ALDH3F1 PE=2 SV=2
Isoform0000715	ENT1	PREDICTED: equilibrative nucleotide transporter 1 [Brachypodium distachyon]	Equilibrative nucleotide transporter 1 OS=Arabidopsis thaliana GN=ENT1 PE=1 SV=1
Isoform0000716	pomgnt2	glycosyltransferase [Saccharum officinarum]	Protein O-linked-mannose beta-1,4-N-acetylglucosaminyltransferase 2 OS=Takifugu rubripes GN=pomgnt2 PE=2 SV=1
Isoform0000717	B3GALT7	PREDICTED: beta-1,3-galactosyltransferase 7-like [Setaria italica]	Beta-1,3-galactosyltransferase 7 OS=Arabidopsis thaliana GN=B3GALT7 PE=2 SV=1
Isoform0000718	Os07g0549700	vacuolar ATPase subunit H protein [Zea mays]	Probable V-type proton ATPase subunit H OS=Oryza sativa subsp. japonica GN=Os07g0549700 PE=2 SV=1
Isoform0000719	CTL1	chitinase 7 [Saccharum hybrid cultivar Yacheng05-179]	Chitinase-like protein 1 OS=Arabidopsis thaliana GN=CTL1 PE=1 SV=1
Isoform0000720	ASP1	uncharacterized LOC100193320 precursor [Zea mays]	Aspartic proteinase Asp1 OS=Oryza sativa subsp. japonica GN=ASP1 PE=2 SV=1
Isoform0000721	RhGT1	anthocyanidin 5,3-O-glucosyltransferase [Zea mays]	Anthocyanidin 5,3-O-glucosyltransferase OS=Rosa hybrid cultivar GN=RhGT1 PE=2 SV=1
Isoform0000722	coq6	FAD/NAD(P)-binding oxidoreductase family protein [Zea mays]	Ubiquinone biosynthesis monooxygenase COQ6, mitochondrial OS=Xenopus tropicalis GN=coq6 PE=2 SV=1
Isoform0000723	OMT8	benzoate carboxyl methyltransferase [Zea mays]	Benzoate O-methyltransferase OS=Zea mays GN=OMT8 PE=1 SV=1
Isoform0000724	At5g09550	PREDICTED: guanosine nucleotide diphosphate dissociation inhibitor 2-like isoform X2 [Setaria italica]	Guanosine nucleotide diphosphate dissociation inhibitor At5g09550 OS=Arabidopsis thaliana GN=At5g09550 PE=3 SV=1
Isoform0000725	At4g26870	PREDICTED: aspartate--tRNA ligase 2, cytoplasmic-like [Setaria italica]	Aspartate--tRNA ligase 1, cytoplasmic OS=Arabidopsis thaliana GN=At4g26870 PE=2 SV=1
Isoform0000726	UBP7	ubiquitin carboxyl-terminal hydrolase 6 [Zea mays]	Ubiquitin carboxyl-terminal hydrolase 7 OS=Arabidopsis thaliana GN=UBP7 PE=1 SV=1
Isoform0000727	SAPK8	serine/threonine-protein kinase [Saccharum hybrid cultivar R570]	Serine/threonine-protein kinase SAPK8 OS=Oryza sativa subsp. japonica GN=SAPK8 PE=2 SV=1
Isoform0000728	CPK28	PREDICTED: calcium-dependent protein kinase 28-like [Setaria italica]	Calcium-dependent protein kinase 28 OS=Arabidopsis thaliana GN=CPK28 PE=1 SV=1
Isoform0000729	GATL9	PREDICTED: probable galacturonosyltransferase-like 9 [Setaria italica]	Probable galacturonosyltransferase-like 9 OS=Arabidopsis thaliana GN=GATL9 PE=2 SV=1
Isoform0000730	4CL3	4-coumarate:coenzyme A ligase 1 [Saccharum hybrid cultivar CP88-1762]	Probable 4-coumarate--CoA ligase 3 OS=Oryza sativa subsp. japonica GN=4CL3 PE=2 SV=1
Isoform0000731	NPC6	PREDICTED: non-specific phospholipase C6-like [Setaria italica]	Non-specific phospholipase C6 OS=Arabidopsis thaliana GN=NPC6 PE=2 SV=1
Isoform0000732	At5g09300	2-oxoisovalerate dehydrogenase subunit alpha 2 mitochondrial [Zea mays]	2-oxoisovalerate dehydrogenase subunit alpha 2, mitochondrial OS=Arabidopsis thaliana GN=At5g09300 PE=1 SV=1
Isoform0000733	MPP	PREDICTED: mitochondrial-processing peptidase subunit alpha-like [Setaria italica]	Mitochondrial-processing peptidase subunit alpha OS=Solanum tuberosum GN=MPP PE=1 SV=1
Isoform0000734	--	Tetratricopeptide repeat (TPR)-like superfamily protein [Zea mays]	--
Isoform0000735	CIPK32	serine/threonine kinase [Sorghum bicolor]	CBL-interacting protein kinase 32 OS=Oryza sativa subsp. japonica GN=CIPK32 PE=2 SV=2
Isoform0000736	At1g76660	hydroxyproline-rich glycoprotein family protein [Zea mays]	Uncharacterized protein At1g76660 OS=Arabidopsis thaliana GN=At1g76660 PE=2 SV=1
Isoform0000737	UXS1	UDP-glucuronic acid decarboxylase 1 [Zea mays]	UDP-glucuronic acid decarboxylase 1 OS=Arabidopsis thaliana GN=UXS1 PE=1 SV=1
Isoform0000738	KCS11	fatty acid elongase [Saccharum hybrid cultivar R570]	3-ketoacyl-CoA synthase 11 OS=Arabidopsis thaliana GN=KCS11 PE=2 SV=1
Isoform0000739	--	expressed protein [Oryza sativa Japonica Group]	--
Isoform0000740	CDKC-2	cyclin-dependent kinase [Saccharum hybrid cultivar]	Cyclin-dependent kinase C-2 OS=Oryza sativa subsp. japonica GN=CDKC-2 PE=2 SV=1
Isoform0000741	serinc	PREDICTED: probable serine incorporator [Setaria italica]	Probable serine incorporator OS=Nematostella vectensis GN=serinc PE=3 SV=1
Isoform0000742	ACK2	casein kinase II subunit alpha-2 [Zea mays]	Casein kinase II subunit alpha OS=Zea mays GN=ACK2 PE=1 SV=1
Isoform0000743	ASK6	PREDICTED: shaggy-related protein kinase eta-like [Setaria italica]	Shaggy-related protein kinase zeta OS=Arabidopsis thaliana GN=ASK6 PE=2 SV=2
Isoform0000744	TRAPPC13	PREDICTED: trafficking protein particle complex subunit 13 isoform X1 [Zea mays]	Trafficking protein particle complex subunit 13 OS=Pongo abelii GN=TRAPPC13 PE=2 SV=1
Isoform0000745	PAO	polyamine oxidase [Saccharum hybrid cultivar R570]	Polyamine oxidase OS=Zea mays GN=PAO PE=1 SV=1
Isoform0000746	SFH2	PREDICTED: SEC14 cytosolic factor-like [Setaria italica]	Phosphatidylinositol/phosphatidylcholine transfer protein SFH2 OS=Arabidopsis thaliana GN=SFH2 PE=2 SV=1
Isoform0000747	--	PREDICTED: LOC542207 isoform X1 [Zea mays]	--
Isoform0000748	RPN6	26S proteasome non-ATPase regulatory subunit 11 [Zea mays]	26S proteasome non-ATPase regulatory subunit 11 homolog OS=Arabidopsis thaliana GN=RPN6 PE=1 SV=1
Isoform0000749	FAH	fumarylacetoacetase [Zea mays]	Fumarylacetoacetase OS=Bos taurus GN=FAH PE=2 SV=1
Isoform0000750	DCR	acyltransferase [Zea mays]	BAHD acyltransferase DCR OS=Arabidopsis thaliana GN=DCR PE=2 SV=1
Isoform0000751	TULP7	PREDICTED: LOC100281288 isoform X1 [Zea mays]	Tubby-like F-box protein 7 OS=Oryza sativa subsp. japonica GN=TULP7 PE=2 SV=1
Isoform0000752	Ptpmt1	PREDICTED: dual-specificity protein-like phosphatase 1 isoform X1 [Zea mays]	Phosphatidylglycerophosphatase and protein-tyrosine phosphatase 1 OS=Mus musculus GN=Ptpmt1 PE=1 SV=1
Isoform0000753	--	wall-associated kinase [Saccharum hybrid cultivar R570]	--
Isoform0000754	AGPAT9	1-acyl-sn-glycerol-3-phosphate acyltransferase zeta [Zea mays]	Glycerol-3-phosphate acyltransferase 3 OS=Gallus gallus GN=AGPAT9 PE=2 SV=1
Isoform0000755	ARP4	Actin-related protein 4 [Aegilops tauschii]	Actin-related protein 4 OS=Oryza sativa subsp. japonica GN=ARP4 PE=2 SV=1
Isoform0000756	IQD31	PREDICTED: protein IQ-DOMAIN 1 [Setaria italica]	Protein IQ-DOMAIN 31 OS=Arabidopsis thaliana GN=IQD31 PE=1 SV=1
Isoform0000757	ASPG1	Aspartyl protease family protein [Dichanthelium oligosanthes]	Protein ASPARTIC PROTEASE IN GUARD CELL 1 OS=Arabidopsis thaliana GN=ASPG1 PE=1 SV=1
Isoform0000758	SLC38A1	PREDICTED: sodium-coupled neutral amino acid transporter 1-like [Setaria italica]	Sodium-coupled neutral amino acid transporter 1 OS=Homo sapiens GN=SLC38A1 PE=1 SV=1
Isoform0000759	--	--	--
Isoform0000760	GOLS2	galactinol synthase 1 [Zea mays]	Galactinol synthase 2 OS=Solanum lycopersicum GN=GOLS2 PE=2 SV=1
Isoform0000761	LPD	PREDICTED: dihydrolipoyl dehydrogenase, mitochondrial [Setaria italica]	Dihydrolipoyl dehydrogenase, mitochondrial OS=Pisum sativum GN=LPD PE=1 SV=2
Isoform0000762	BGLU5	Beta-glucosidase 11 [Zea mays]	Beta-glucosidase 5 OS=Oryza sativa subsp. japonica GN=BGLU5 PE=2 SV=1
Isoform0000763	RPT3	26S protease regulatory subunit 6B-like protein [Dichanthelium oligosanthes]	26S protease regulatory subunit 6B homolog OS=Solanum tuberosum PE=2 SV=1
Isoform0000764	RhGT1	Anthocyanidin 5,3-O-glucosyltransferase [Zea mays]	Anthocyanidin 5,3-O-glucosyltransferase OS=Rosa hybrid cultivar GN=RhGT1 PE=2 SV=1
Isoform0000765	RAP74	Transcription initiation factor IIF subunit alpha [Dichanthelium oligosanthes]	Transcription initiation factor IIF subunit alpha OS=Arabidopsis thaliana GN=RAP74 PE=1 SV=1
Isoform0000766	EXPA2	alpha expansin 1 precursor [Zea mays]	Expansin-A2 OS=Oryza sativa subsp. japonica GN=EXPA2 PE=2 SV=2
Isoform0000767	FKFBP	6-phosphofructo-2-kinase/fructose-26-bisphosphatase [Zea mays]	6-phosphofructo-2-kinase/fructose-2,6-bisphosphatase OS=Arabidopsis thaliana GN=FKFBP PE=1 SV=1
Isoform0000768	CNX2	Cyclic pyranopterin monophosphate synthase mitochondrial [Zea mays]	Cyclic pyranopterin monophosphate synthase, mitochondrial OS=Arabidopsis thaliana GN=CNX2 PE=1 SV=1
Isoform0000769	--	transferase, transferring glycosyl groups [Zea mays]	--
Isoform0000770	RNU1	PREDICTED: U1 small nuclear ribonucleoprotein 70 kDa-like [Setaria italica]	U1 small nuclear ribonucleoprotein 70 kDa OS=Arabidopsis thaliana GN=RNU1 PE=1 SV=1
Isoform0000771	--	lysine ketoglutarate reductase trans-splicing 1 [Zea mays]	--
Isoform0000772	ZIP7	zinc transporter 4 [Zea mays]	Zinc transporter 7 OS=Oryza sativa subsp. japonica GN=ZIP7 PE=2 SV=1
Isoform0000773	ERF060	NAC1 protein [Saccharum spontaneum]	Ethylene-responsive transcription factor ERF060 OS=Arabidopsis thaliana GN=ERF060 PE=2 SV=1
Isoform0000774	--	Os05g0514400 [Oryza sativa Japonica Group]	--
Isoform0000775	ANT1	Amino acid transporter ANT1 [Dichanthelium oligosanthes]	Amino acid transporter ANT1 OS=Arabidopsis thaliana GN=ANT1 PE=1 SV=1
Isoform0000776	--	Zinc knuckle family protein, expressed [Oryza sativa Japonica Group]	--
Isoform0000777	PRP	extensin-like repeat protein [Medicago truncatula]	Repetitive proline-rich cell wall protein OS=Medicago sativa GN=PRP PE=2 SV=1
Isoform0000778	ACR6	ACR4 [Zea mays]	ACT domain-containing protein ACR6 OS=Arabidopsis thaliana GN=ACR6 PE=2 SV=1
Isoform0000779	BHLH25	bHLH transcription factor [Zea mays]	Transcription factor bHLH25 OS=Arabidopsis thaliana GN=BHLH25 PE=2 SV=2
Isoform0000780	--	OSJNBb0022F23.7 [Oryza sativa Japonica Group]	--
Isoform0000781	GGAT2	Pentatricopeptide repeat-containing protein ELI1 chloroplastic [Zea mays]	Glutamate--glyoxylate aminotransferase 2 OS=Arabidopsis thaliana GN=GGAT2 PE=1 SV=1
Isoform0000782	TPT	triose phosphate/phosphate translocator [Zea mays]	Triose phosphate/phosphate translocator TPT, chloroplastic OS=Arabidopsis thaliana GN=TPT PE=2 SV=1
Isoform0000783	ICR2	PREDICTED: interactor of constitutive active ROPs 2, chloroplastic-like isoform X1 [Zea mays]	Interactor of constitutive active ROPs 2, chloroplastic OS=Arabidopsis thaliana GN=ICR2 PE=1 SV=1
Isoform0000784	BHLH112	DNA binding protein [Zea mays]	Transcription factor bHLH112 OS=Arabidopsis thaliana GN=BHLH112 PE=2 SV=1
Isoform0000785	--	PREDICTED: vegetative cell wall protein gp1 [Setaria italica]	--
Isoform0000786	SRK2A	serine kinase [Saccharum hybrid cultivar R570]	Serine/threonine-protein kinase SRK2A OS=Arabidopsis thaliana GN=SRK2A PE=1 SV=1
Isoform0000787	CYP51	cytochrome P450-like protein [Sorghum bicolor]	Obtusifoliol 14-alpha demethylase OS=Sorghum bicolor GN=CYP51 PE=1 SV=1
Isoform0000788	PLT5	Polyol transporter 5, partial [Dichanthelium oligosanthes]	Polyol transporter 5 OS=Arabidopsis thaliana GN=PLT5 PE=1 SV=2
Isoform0000789	MPK3	PREDICTED: mitogen-activated protein kinase 3 isoform X1 [Setaria italica]	Mitogen-activated protein kinase 3 OS=Oryza sativa subsp. japonica GN=MPK3 PE=2 SV=1
Isoform0000790	APK1A	Protein kinase APK1B, chloroplastic [Dichanthelium oligosanthes]	Protein kinase APK1A, chloroplastic OS=Arabidopsis thaliana GN=APK1A PE=2 SV=1
Isoform0000791	SPAPJ696.02	PREDICTED: zinc ion binding protein isoform X1 [Zea mays]	SH3 domain-containing protein PJ696.02 OS=Schizosaccharomyces pombe (strain 972 / ATCC 24843) GN=SPAPJ696.02 PE=1 SV=1
Isoform0000792	--	Os11g0549665, partial [Oryza sativa Japonica Group]	--
Isoform0000793	Os07g0246200	PREDICTED: calreticulin-like [Setaria italica]	Calreticulin OS=Oryza sativa subsp. japonica GN=Os07g0246200 PE=1 SV=2
Isoform0000794	RNP1	RNA-binding (RRM/RBD/RNP motifs) family protein [Zea mays]	Heterogeneous nuclear ribonucleoprotein 1 OS=Arabidopsis thaliana GN=RNP1 PE=1 SV=1
Isoform0000795	--	GTP binding [Zea mays]	--
Isoform0000796	At2g03410	Proteinase inhibitor I25, cystatin [Corchorus olitorius]	MO25-like protein At2g03410 OS=Arabidopsis thaliana GN=At2g03410 PE=2 SV=1
Isoform0000797	GLCNAC1PUT2	UDP-N-acetylglucosamine diphosphorylase [Zea mays]	UDP-N-acetylglucosamine diphosphorylase 2 OS=Arabidopsis thaliana GN=GLCNAC1PUT2 PE=1 SV=1
Isoform0000798	RBP47	PREDICTED: polyadenylate-binding protein RBP47-like [Setaria italica]	Polyadenylate-binding protein RBP47 OS=Nicotiana plumbaginifolia GN=RBP47 PE=1 SV=1
Isoform0000799	--	Protein DETOXIFICATION 16 [Zea mays]	--
Isoform0000800	IRL5	Plant intracellular Ras-group-related LRR protein 4 [Zea mays]	Plant intracellular Ras-group-related LRR protein 5 OS=Oryza sativa subsp. japonica GN=IRL5 PE=2 SV=1
Isoform0000801	AGD2	LL-diaminopimelate aminotransferase chloroplastic [Zea mays]	Probable LL-diaminopimelate aminotransferase, chloroplastic OS=Oryza sativa subsp. japonica GN=AGD2 PE=2 SV=1
Isoform0000802	TBL18	PREDICTED: protein YLS7-like [Setaria italica]	Protein trichome birefringence-like 18 OS=Arabidopsis thaliana GN=TBL18 PE=2 SV=1
Isoform0000803	ALIS3	cell division control protein 50 [Zea mays]	ALA-interacting subunit 3 OS=Arabidopsis thaliana GN=ALIS3 PE=1 SV=1
Isoform0000804	GA2OX1	gibberellin 2-beta-dioxygenase [Saccharum hybrid cultivar R570]	Gibberellin 2-beta-dioxygenase 1 OS=Pisum sativum GN=GA2OX1 PE=1 SV=1
Isoform0000805	GATL7	PREDICTED: probable galacturonosyltransferase-like 7 [Setaria italica]	Probable galacturonosyltransferase-like 7 OS=Arabidopsis thaliana GN=GATL7 PE=2 SV=1
Isoform0000806	PHT1-8	phosphate transporter protein 2 [Zea mays]	Probable inorganic phosphate transporter 1-8 OS=Oryza sativa subsp. japonica GN=PHT1-8 PE=2 SV=1
Isoform0000807	At5g45670	GDSL esterase/lipase [Dichanthelium oligosanthes]	GDSL esterase/lipase At5g45670 OS=Arabidopsis thaliana GN=At5g45670 PE=2 SV=1
Isoform0000808	GA2OX8	PREDICTED: gibberellin 2-beta-dioxygenase 8-like isoform X2 [Zea mays]	Gibberellin 2-beta-dioxygenase 8 OS=Arabidopsis thaliana GN=GA2OX8 PE=1 SV=2
Isoform0000809	SPP2	Signal peptide peptidase [Zea mays]	Signal peptide peptidase 2 OS=Oryza sativa subsp. japonica GN=SPP2 PE=2 SV=1
Isoform0000810	HOX5	homeodomain leucine zipper protein CPHB-5 [Zea mays]	Homeobox-leucine zipper protein HOX5 OS=Oryza sativa subsp. japonica GN=HOX5 PE=1 SV=1
Isoform0000811	PAP18	purple acid phosphatase precursor [Zea mays]	Purple acid phosphatase 18 OS=Arabidopsis thaliana GN=PAP18 PE=2 SV=1
Isoform0000812	UXS4	PREDICTED: UDP-glucuronic acid decarboxylase 2-like [Zea mays]	UDP-glucuronic acid decarboxylase 4 OS=Arabidopsis thaliana GN=UXS4 PE=2 SV=1
Isoform0000813	AIB	bHLH transcription factor, partial [Zea mays]	Transcription factor ABA-INDUCIBLE bHLH-TYPE OS=Arabidopsis thaliana GN=AIB PE=2 SV=2
Isoform0000814	Os07g0694400	glycosyltransferase 43B [Miscanthus lutarioriparius]	Probable glucuronosyltransferase Os07g0694400 OS=Oryza sativa subsp. japonica GN=Os07g0694400 PE=2 SV=1
Isoform0000815	Os10g0493600	PREDICTED: alpha-galactosidase-like [Setaria italica]	Alpha-galactosidase OS=Oryza sativa subsp. japonica GN=Os10g0493600 PE=1 SV=1
Isoform0000816	ASK7	shaggy-related protein kinase eta [Zea mays]	Shaggy-related protein kinase eta OS=Arabidopsis thaliana GN=ASK7 PE=1 SV=2
Isoform0000817	brcc3	PREDICTED: mov34/MPN/PAD-1 family protein isoform X1 [Zea mays]	Lys-63-specific deubiquitinase BRCC36 OS=Salmo salar GN=brcc3 PE=2 SV=1
Isoform0000818	RAD23	DNA repair protein RAD23 [Zea mays]	Probable ubiquitin receptor RAD23 OS=Oryza sativa subsp. japonica GN=RAD23 PE=1 SV=2
Isoform0000819	PFK3	6-phosphofructokinase 2 [Zea mays]	ATP-dependent 6-phosphofructokinase 3 OS=Arabidopsis thaliana GN=PFK3 PE=1 SV=1
Isoform0000820	CAP1	Cyclase-associated protein 1 [Zea mays]	Cyclase-associated protein 1 OS=Arabidopsis thaliana GN=CAP1 PE=2 SV=1
Isoform0000821	RPN9B	PREDICTED: 26S proteasome non-ATPase regulatory subunit 13 homolog B [Setaria italica]	26S proteasome non-ATPase regulatory subunit 13 homolog B OS=Arabidopsis thaliana GN=RPN9B PE=1 SV=1
Isoform0000822	MBD13	methyl binding domain123 [Zea mays]	Methyl-CpG-binding domain-containing protein 13 OS=Arabidopsis thaliana GN=MBD13 PE=2 SV=1
Isoform0000823	RBP47B'	PREDICTED: polyadenylate-binding protein RBP47B' [Setaria italica]	Polyadenylate-binding protein RBP47B' OS=Arabidopsis thaliana GN=RBP47B' PE=2 SV=1
Isoform0000824	IDH1	isocitrate dehydrogenase 2 [Zea mays]	Isocitrate dehydrogenase [NADP], chloroplastic (Fragment) OS=Medicago sativa PE=2 SV=1
Isoform0000825	GA2OX1	PREDICTED: gibberellin 2-beta-dioxygenase-like [Zea mays]	Gibberellin 2-beta-dioxygenase OS=Phaseolus coccineus GN=GA2OX1 PE=2 SV=1
Isoform0000826	--	PREDICTED: atherin-like [Setaria italica]	--
Isoform0000827	ADNT1	PREDICTED: mitochondrial adenine nucleotide transporter ADNT1 [Setaria italica]	Mitochondrial adenine nucleotide transporter ADNT1 OS=Arabidopsis thaliana GN=ADNT1 PE=2 SV=1
Isoform0000828	BGLU4	PREDICTED: beta-glucosidase 4 [Setaria italica]	Beta-glucosidase 4 OS=Oryza sativa subsp. japonica GN=BGLU4 PE=2 SV=1
Isoform0000829	FUC1	alpha-L-fucosidase 1 precursor [Zea mays]	Alpha-L-fucosidase 1 OS=Arabidopsis thaliana GN=FUC1 PE=1 SV=2
Isoform0000830	TBP1	26S protease regulatory subunit 6A homolog A [Zea mays]	26S protease regulatory subunit 6A homolog OS=Oryza sativa subsp. japonica GN=TBP1 PE=2 SV=2
Isoform0000831	PAPP5	serine/threonine-protein phosphatase 5 [Zea mays]	Serine/threonine-protein phosphatase 5 OS=Arabidopsis thaliana GN=PAPP5 PE=1 SV=1
Isoform0000832	Os05g0457200	PREDICTED: probable protein phosphatase 2C 49 [Setaria italica]	Probable protein phosphatase 2C 49 OS=Oryza sativa subsp. japonica GN=Os05g0457200 PE=3 SV=1
Isoform0000833	strap	serine-threonine kinase receptor-associated protein [Zea mays]	Serine-threonine kinase receptor-associated protein OS=Dictyostelium discoideum GN=strap PE=3 SV=1
Isoform0000834	nubpl	nucleotide-binding protein-like [Zea mays]	Iron-sulfur protein NUBPL OS=Dictyostelium discoideum GN=nubpl PE=3 SV=1
Isoform0000835	PHL1	phosphate starvation protein [Zea mays]	Protein PHR1-LIKE 1 OS=Arabidopsis thaliana GN=PHL1 PE=1 SV=1
Isoform0000836	PUX7	PREDICTED: UBX domain-containing protein 2-like [Zea mays]	Plant UBX domain-containing protein 7 OS=Arabidopsis thaliana GN=PUX7 PE=1 SV=1
Isoform0000837	2020-10-07	Organic cation/carnitine transporter 7 [Zea mays]	Organic cation/carnitine transporter 7 OS=Arabidopsis thaliana GN=OCT7 PE=2 SV=1
Isoform0000838	PCO5	Plant cysteine oxidase 5 [Zea mays]	Plant cysteine oxidase 5 OS=Arabidopsis thaliana GN=PCO5 PE=1 SV=1
Isoform0000839	--	hypothetical protein SORBI_003G398000 [Sorghum bicolor]	--
Isoform0000840	RD21A	PREDICTED: jacalin-related lectin 3-like [Setaria italica]	Cysteine proteinase RD21a OS=Arabidopsis thaliana GN=RD21A PE=1 SV=1
Isoform0000841	SPBC2A9.03	Transducin/WD40 repeat-like superfamily protein [Zea mays]	Uncharacterized WD repeat-containing protein C2A9.03 OS=Schizosaccharomyces pombe (strain 972 / ATCC 24843) GN=SPBC2A9.03 PE=3 SV=2
Isoform0000842	AAP2	Amino acid permease 2 [Zea mays]	Amino acid permease 2 OS=Arabidopsis thaliana GN=AAP2 PE=1 SV=1
Isoform0000843	PEPKR2	Serine/threonine-protein kinase PEPKR2 [Zea mays]	Serine/threonine-protein kinase PEPKR2 OS=Arabidopsis thaliana GN=PEPKR2 PE=2 SV=1
Isoform0000844	ENO1	PREDICTED: enolase 1, chloroplastic [Setaria italica]	Enolase 1, chloroplastic OS=Arabidopsis thaliana GN=ENO1 PE=1 SV=1
Isoform0000845	Os01g0871200	PREDICTED: zinc finger protein STAR3-like [Setaria italica]	Zinc finger protein STOP1 homolog OS=Oryza sativa subsp. japonica GN=Os01g0871200 PE=2 SV=1
Isoform0000846	FLXL2	Protein FLX-like 2 [Dichanthelium oligosanthes]	Protein FLX-like 2 OS=Arabidopsis thaliana GN=FLXL2 PE=1 SV=1
Isoform0000847	Os07g0646100	PREDICTED: probable protein phosphatase 2C 65 isoform X1 [Setaria italica]	Probable protein phosphatase 2C 65 OS=Oryza sativa subsp. japonica GN=Os07g0646100 PE=2 SV=1
Isoform0000848	GDCST	PREDICTED: aminomethyltransferase, mitochondrial [Setaria italica]	Aminomethyltransferase, mitochondrial OS=Flaveria pringlei GN=GDCST PE=2 SV=1
Isoform0000849	LRX6	PREDICTED: leucine-rich repeat extensin-like protein 6 [Zea mays]	Leucine-rich repeat extensin-like protein 6 OS=Arabidopsis thaliana GN=LRX6 PE=2 SV=1
Isoform0000850	--	PREDICTED: trichohyalin-like [Zea mays]	--
Isoform0000851	MED8	PREDICTED: mediator of RNA polymerase II transcription subunit 8 [Zea mays]	Mediator of RNA polymerase II transcription subunit 8 OS=Arabidopsis thaliana GN=MED8 PE=1 SV=1
Isoform0000852	FRK2	Fructokinase-2, partial [Dichanthelium oligosanthes]	Fructokinase-2 OS=Oryza sativa subsp. japonica GN=FRK2 PE=1 SV=1
Isoform0000853	UGT85B1	Cytokinin-O-glucosyltransferase 2 [Zea mays]	Cyanohydrin beta-glucosyltransferase OS=Sorghum bicolor GN=UGT85B1 PE=1 SV=1
Isoform0000854	TAX10	PREDICTED: 3'-N-debenzoyl-2'-deoxytaxol N-benzoyltransferase-like [Setaria italica]	3'-N-debenzoyl-2'-deoxytaxol N-benzoyltransferase OS=Taxus canadensis GN=TAX10 PE=1 SV=1
Isoform0000855	UBC26	PREDICTED: baculoviral IAP repeat-containing protein 6 isoform X1 [Oryza sativa Japonica Group]	Probable ubiquitin-conjugating enzyme E2 26 OS=Arabidopsis thaliana GN=UBC26 PE=2 SV=2
Isoform0000856	CYP724B1	cytochrome P450 CYP724B3 [Zea mays]	Cytochrome P450 724B1 OS=Oryza sativa subsp. japonica GN=CYP724B1 PE=1 SV=1
Isoform0000857	--	hypothetical protein SORBI_002G103200 [Sorghum bicolor]	--
Isoform0000858	eri2	ERI1 exoribonuclease 2 [Dichanthelium oligosanthes]	ERI1 exoribonuclease 2 OS=Xenopus laevis GN=eri2 PE=2 SV=1
Isoform0000859	ASA1	Anthranilate synthase alpha subunit 2 chloroplastic [Zea mays]	Anthranilate synthase alpha subunit 1, chloroplastic OS=Oryza sativa subsp. japonica GN=ASA1 PE=1 SV=1
Isoform0000860	DDB_G0289029	Regulator of Vps4 activity in the MVB pathway protein [Zea mays]	IST1-like protein OS=Dictyostelium discoideum GN=DDB_G0289029 PE=3 SV=1
Isoform0000861	CPK4	calcium dependent protein kinase [Zea mays]	Calcium-dependent protein kinase 4 OS=Solanum tuberosum GN=CPK4 PE=2 SV=1
Isoform0000862	--	Gap junction beta-4 protein isoform 1 [Theobroma cacao]	--
Isoform0000863	CHLP	Geranylgeranyl diphosphate reductase, chloroplastic [Dichanthelium oligosanthes]	Geranylgeranyl diphosphate reductase, chloroplastic OS=Oryza sativa subsp. japonica GN=CHLP PE=2 SV=1
Isoform0000864	--	--	P3N-PIPO polyprotein OS=Zucchini yellow mosaic virus (strain Reunion Island) PE=3 SV=2
Isoform0000865	ACK2	PREDICTED: casein kinase II subunit alpha [Setaria italica]	Casein kinase II subunit alpha OS=Zea mays GN=ACK2 PE=1 SV=1
Isoform0000866	ALDH2B4	mitochondrial aldehyde dehydrogenase RF2B [Zea mays]	Aldehyde dehydrogenase family 2 member B4, mitochondrial OS=Arabidopsis thaliana GN=ALDH2B4 PE=2 SV=1
Isoform0000867	--	lysine ketoglutarate reductase trans-splicing protein [Zea mays]	--
Isoform0000868	At1g22040	PREDICTED: F-box/kelch-repeat protein At1g22040 [Setaria italica]	F-box/kelch-repeat protein At1g22040 OS=Arabidopsis thaliana GN=At1g22040 PE=2 SV=1
Isoform0000869	sec14l1	Sec14p-like phosphatidylinositol transfer family protein [Zea mays]	SEC14-like protein 5 OS=Xenopus tropicalis GN=sec14l1 PE=2 SV=1
Isoform0000870	pomgnt2	glycosyltransferase [Saccharum officinarum]	Protein O-linked-mannose beta-1,4-N-acetylglucosaminyltransferase 2 OS=Takifugu rubripes GN=pomgnt2 PE=2 SV=1
Isoform0000871	At4g35230	PREDICTED: probable serine/threonine-protein kinase At4g35230 [Setaria italica]	Probable serine/threonine-protein kinase At4g35230 OS=Arabidopsis thaliana GN=At4g35230 PE=1 SV=1
Isoform0000872	At3g61750	Cytochrome b561 and DOMON domain-containing protein [Zea mays]	Cytochrome b561 and DOMON domain-containing protein At3g61750 OS=Arabidopsis thaliana GN=At3g61750 PE=3 SV=1
Isoform0000873	PLT5	PREDICTED: probable polyol transporter 4 isoform X2 [Setaria italica]	Polyol transporter 5 OS=Arabidopsis thaliana GN=PLT5 PE=1 SV=2
Isoform0000874	--	PREDICTED: formin-like protein 6 [Setaria italica]	--
Isoform0000875	GDPD6	Glycerophosphodiester phosphodiesterase GDPD5 [Zea mays]	Glycerophosphodiester phosphodiesterase GDPD6 OS=Arabidopsis thaliana GN=GDPD6 PE=2 SV=1
Isoform0000876	KIN10	PREDICTED: SNF1-related protein kinase catalytic subunit alpha KIN10-like [Setaria italica]	SNF1-related protein kinase catalytic subunit alpha KIN10 OS=Arabidopsis thaliana GN=KIN10 PE=1 SV=2
Isoform0000877	MPP	Mitochondrial-processing peptidase subunit alpha [Dichanthelium oligosanthes]	Mitochondrial-processing peptidase subunit alpha OS=Solanum tuberosum GN=MPP PE=1 SV=1
Isoform0000878	REFA1	elongation factor 1-alpha [Saccharum hybrid cultivar R570]	Elongation factor 1-alpha OS=Oryza sativa subsp. japonica GN=REFA1 PE=2 SV=2
Isoform0000879	wat1	PREDICTED: protein LST8 homolog [Setaria italica]	WD repeat-containing protein wat1 OS=Schizosaccharomyces pombe (strain 972 / ATCC 24843) GN=wat1 PE=1 SV=1
Isoform0000880	At5g45840	PREDICTED: probable LRR receptor-like serine/threonine-protein kinase MRH1 [Setaria italica]	Probable LRR receptor-like serine/threonine-protein kinase At5g45840 OS=Arabidopsis thaliana GN=At5g45840 PE=2 SV=1
Isoform0000881	--	Os01g0967800, partial [Oryza sativa Japonica Group]	--
Isoform0000882	AC1	PREDICTED: actin-66-like isoform X2 [Musa acuminata subsp. malaccensis] [Musa acuminata]	Actin-1 OS=Sorghum bicolor GN=AC1 PE=2 SV=1
Isoform0000883	HMGB13	HMG transcription factor, partial [Zea mays]	High mobility group B protein 13 OS=Arabidopsis thaliana GN=HMGB13 PE=2 SV=1
Isoform0000884	UAM2	alpha-1,4-glucan-protein synthase [Zea mays]	Probable UDP-arabinopyranose mutase 2 OS=Oryza sativa subsp. japonica GN=UAM2 PE=1 SV=1
Isoform0000885	tal	Transaldolase [Dichanthelium oligosanthes]	Transaldolase OS=Renibacterium salmoninarum (strain ATCC 33209 / DSM 20767 / JCM 11484 / NBRC 15589 / NCIMB 2235) GN=tal PE=3 SV=1
Isoform0000886	--	PREDICTED: B2 protein [Setaria italica]	B2 protein OS=Daucus carota PE=2 SV=1
Isoform0000887	SAHH	Adenosylhomocysteinase [Saccharum hybrid cultivar R570]	Adenosylhomocysteinase OS=Triticum aestivum GN=SAHH PE=2 SV=1
Isoform0000888	FMO1	PREDICTED: probable flavin-containing monooxygenase 1 [Setaria italica]	Probable flavin-containing monooxygenase 1 OS=Arabidopsis thaliana GN=FMO1 PE=2 SV=1
Isoform0000889	CPK1	Calcium-dependent protein kinase 17 [Dichanthelium oligosanthes]	Calcium-dependent protein kinase 1 OS=Arabidopsis thaliana GN=CPK1 PE=1 SV=1
Isoform0000890	ITPK6	inositol 1, 3, 4-trisphosphate 5/6-kinase family protein [Zea mays]	Inositol-tetrakisphosphate 1-kinase 6 OS=Oryza sativa subsp. japonica GN=ITPK6 PE=2 SV=1
Isoform0000891	MTP1	Metal tolerance protein 1 [Dichanthelium oligosanthes]	Metal tolerance protein 1 OS=Oryza sativa subsp. japonica GN=MTP1 PE=2 SV=1
Isoform0000892	TON2	PREDICTED: LOW QUALITY PROTEIN: probable serine/threonine-protein phosphatase 2A regulatory subunit B'' subunit TON2 [Zea mays]	Probable serine/threonine-protein phosphatase 2A regulatory subunit B'' subunit TON2 OS=Arabidopsis thaliana GN=TON2 PE=1 SV=1
Isoform0000893	LIM15	meiotic recombination protein DMC1 [Zea mays]	Meiotic recombination protein DMC1 homolog OS=Lilium longiflorum GN=LIM15 PE=2 SV=1
Isoform0000894	SKP2A	F-box protein FBL2 [Zea mays]	F-box protein SKP2A OS=Arabidopsis thaliana GN=SKP2A PE=1 SV=1
Isoform0000895	PYD2	PREDICTED: dihydropyrimidinase [Setaria italica]	Dihydropyrimidinase OS=Arabidopsis thaliana GN=PYD2 PE=1 SV=1
Isoform0000896	CAT3	catalase [Zea mays]	Catalase isozyme 3 OS=Zea mays GN=CAT3 PE=2 SV=2
Isoform0000897	--	Transducin/WD40 repeat-like superfamily protein [Zea mays]	--
Isoform0000898	--	--	--
Isoform0000899	--	Formin-like protein 18 [Zea mays]	--
Isoform0000900	At3g11320	organic anion transporter [Zea mays]	Probable sugar phosphate/phosphate translocator At3g11320 OS=Arabidopsis thaliana GN=At3g11320 PE=2 SV=1
Isoform0000901	At1g09390	alpha-L-fucosidase 2 precursor [Zea mays]	GDSL esterase/lipase At1g09390 OS=Arabidopsis thaliana GN=At1g09390 PE=2 SV=1
Isoform0000902	PNC1	peroxisomal carrier protein [Zea mays]	Peroxisomal adenine nucleotide carrier 1 OS=Arabidopsis thaliana GN=PNC1 PE=1 SV=1
Isoform0000903	FUT11	core alpha 1,3-fucosyltransferase [Zea mays]	Glycoprotein 3-alpha-L-fucosyltransferase A OS=Arabidopsis thaliana GN=FUT11 PE=2 SV=1
Isoform0000904	Ptpmt1	PREDICTED: LOC100282515 isoform X1 [Zea mays]	Phosphatidylglycerophosphatase and protein-tyrosine phosphatase 1 OS=Rattus norvegicus GN=Ptpmt1 PE=2 SV=1
Isoform0000905	Os05g0558800	Ninja-family protein 7 [Zea mays]	Ninja-family protein 8 OS=Zea mays PE=2 SV=1
Isoform0000906	MYOB7	OSIGBa0130O15.5 [Oryza sativa Indica Group]	Myosin-binding protein 7 OS=Arabidopsis thaliana GN=MYOB7 PE=1 SV=1
Isoform0000907	LARP1B	PREDICTED: la-related protein 1B-like isoform X2 [Zea mays]	La-related protein 1B OS=Arabidopsis thaliana GN=LARP1B PE=2 SV=1
Isoform0000908	LIMYB	PREDICTED: L10-interacting MYB domain-containing protein-like [Setaria italica]	L10-interacting MYB domain-containing protein OS=Arabidopsis thaliana GN=LIMYB PE=1 SV=1
Isoform0000909	--	--	--
Isoform0000910	STP5	PREDICTED: sugar transport protein 5 isoform X1 [Zea mays]	Sugar transport protein 5 OS=Arabidopsis thaliana GN=STP5 PE=2 SV=1
Isoform0000911	MCCB	propionyl-CoA carboxylase beta chain [Zea mays]	Methylcrotonoyl-CoA carboxylase beta chain, mitochondrial OS=Arabidopsis thaliana GN=MCCB PE=2 SV=1
Isoform0000912	EREBP1	Ethylene-responsive transcription factor 1 [Dichanthelium oligosanthes]	Ethylene-responsive transcription factor 1 OS=Oryza sativa subsp. japonica GN=EREBP1 PE=1 SV=1
Isoform0000913	RPL4A	60S ribosomal protein L4 [Zea mays]	60S ribosomal protein L4-1 OS=Arabidopsis thaliana GN=RPL4A PE=2 SV=1
Isoform0000914	FTSZ2-1	PREDICTED: cell division protein FtsZ homolog 2-1, chloroplastic-like [Zea mays]	Cell division protein FtsZ homolog 2-1, chloroplastic OS=Arabidopsis thaliana GN=FTSZ2-1 PE=1 SV=2
Isoform0000915	Rnf2	ribosomal protein L11 methyltransferase containing protein [Zea mays]	E3 ubiquitin-protein ligase RING2 OS=Rattus norvegicus GN=Rnf2 PE=2 SV=1
Isoform0000916	ARMC6	ARM repeat superfamily protein [Zea mays]	Armadillo repeat-containing protein 6 OS=Homo sapiens GN=ARMC6 PE=1 SV=2
Isoform0000917	--	MADS-box protein SOC1 [Dichanthelium oligosanthes]	--
Isoform0000918	Pgap3	PREDICTED: post-GPI attachment to proteins factor 3-like [Setaria italica]	Post-GPI attachment to proteins factor 3 OS=Mus musculus GN=Pgap3 PE=2 SV=1
Isoform0000919	PGK1	PREDICTED: phosphoglycerate kinase, cytosolic [Oryza sativa Japonica Group]	Phosphoglycerate kinase, cytosolic OS=Triticum aestivum PE=2 SV=1
Isoform0000920	BIM2	PREDICTED: transcription factor BIM1-like [Setaria italica]	Transcription factor BIM2 OS=Arabidopsis thaliana GN=BIM2 PE=1 SV=1
Isoform0000921	--	DUF1771 domain-containing protein [Cephalotus follicularis]	--
Isoform0000922	CYP86A1	cytochrome P450 CYP86A36 [Zea mays]	Cytochrome P450 86A1 OS=Arabidopsis thaliana GN=CYP86A1 PE=1 SV=2
Isoform0000923	CYP75B1	flavonoid 3'-hydroxylase [Sorghum bicolor]	Flavonoid 3'-monooxygenase OS=Arabidopsis thaliana GN=CYP75B1 PE=1 SV=1
Isoform0000924	At5g24010	uncharacterized LOC100272871 precursor [Zea mays]	Probable receptor-like protein kinase At5g24010 OS=Arabidopsis thaliana GN=At5g24010 PE=1 SV=1
Isoform0000925	AP1M2	AP-1 complex subunit mu-2 [Zea mays]	AP-1 complex subunit mu-2 OS=Arabidopsis thaliana GN=AP1M2 PE=1 SV=1
Isoform0000926	SQS1	Squalene synthase 1 [Zea mays]	Squalene synthase OS=Arabidopsis thaliana GN=SQS1 PE=1 SV=1
Isoform0000927	Smt1-1	(S)-adenosyl-L-methionine:delta 24-sterol methyltransferase [Zea mays]	Cycloartenol-C-24-methyltransferase 1 OS=Oryza sativa subsp. japonica GN=Smt1-1 PE=2 SV=1
Isoform0000928	AVT1	PREDICTED: vacuolar amino acid transporter 1-like [Setaria italica]	Vacuolar amino acid transporter 1 OS=Saccharomyces cerevisiae (strain ATCC 204508 / S288c) GN=AVT1 PE=1 SV=1
Isoform0000929	ACT1	PREDICTED: actin-1 [Oryza sativa Japonica Group]	Actin-1 OS=Oryza sativa subsp. japonica GN=ACT1 PE=2 SV=1
Isoform0000930	At1g75220	solute carrier family 2, facilitated glucose transporter member 8 [Zea mays]	Sugar transporter ERD6-like 6 OS=Arabidopsis thaliana GN=At1g75220 PE=1 SV=1
Isoform0000931	--	alpha/beta-Hydrolases superfamily protein [Zea mays]	--
Isoform0000932	--	Os02g0216300, partial [Oryza sativa Japonica Group]	--
Isoform0000933	TL1	thaumatin-like protein 1 precursor [Zea mays]	Thaumatin-like protein 1 OS=Prunus persica PE=2 SV=1
Isoform0000934	UGE-1	UDP-glucose-4-epimerase [Zea mays]	UDP-glucose 4-epimerase 1 OS=Oryza sativa subsp. japonica GN=UGE-1 PE=2 SV=1
Isoform0000935	UVRAG	PREDICTED: UV radiation resistance associated protein isoform X1 [Elaeis guineensis]	UV radiation resistance-associated gene protein OS=Homo sapiens GN=UVRAG PE=1 SV=1
Isoform0000936	MPP	PREDICTED: mitochondrial-processing peptidase subunit alpha-like [Setaria italica]	Mitochondrial-processing peptidase subunit alpha OS=Solanum tuberosum GN=MPP PE=1 SV=1
Isoform0000937	--	lysM domain containing protein [Zea mays]	--
Isoform0000938	--	PREDICTED: basic proline-rich protein-like [Zea mays]	--
Isoform0000939	CIPK2	CBL-interacting protein kinase [Saccharum hybrid cultivar R570]	CBL-interacting protein kinase 2 OS=Oryza sativa subsp. japonica GN=CIPK2 PE=2 SV=1
Isoform0000940	At1g04910	Auxin-independent growth promoter-like protein, mRNA [Zea mays]	Uncharacterized protein At1g04910 OS=Arabidopsis thaliana GN=At1g04910 PE=2 SV=1
Isoform0000941	CBLL1	uncharacterized LOC100274553 [Zea mays]	E3 ubiquitin-protein ligase Hakai OS=Gallus gallus GN=CBLL1 PE=2 SV=1
Isoform0000942	TL1	PREDICTED: thaumatin-like protein 1b [Setaria italica]	Thaumatin-like protein 1 OS=Prunus persica PE=2 SV=1
Isoform0000943	Os03g0134300	ATP phosphoribosyltransferase, chloroplastic [Dichanthelium oligosanthes]	ATP phosphoribosyltransferase, chloroplastic OS=Oryza sativa subsp. japonica GN=Os03g0134300 PE=3 SV=1
Isoform0000944	Rcc2	Protein RCC2 [Zea mays]	Protein RCC2 OS=Mus musculus GN=Rcc2 PE=1 SV=1
Isoform0000945	RNP1	Heterogeneous nuclear ribonucleoprotein 1 [Zea mays]	Heterogeneous nuclear ribonucleoprotein 1 OS=Arabidopsis thaliana GN=RNP1 PE=1 SV=1
Isoform0000946	hmw3	PREDICTED: protein TsetseEP [Oryza sativa Japonica Group]	Cytadherence high molecular weight protein 3 OS=Mycoplasma genitalium (strain ATCC 33530 / G-37 / NCTC 10195) GN=hmw3 PE=3 SV=1
Isoform0000947	--	Os12g0624700 [Oryza sativa Japonica Group]	--
Isoform0000948	UDP-GALT2	nucleotide sugar transporter-KT 1 [Zea mays]	UDP-galactose transporter 2 OS=Arabidopsis thaliana GN=UDP-GALT2 PE=2 SV=1
Isoform0000949	CID9	CID11 [Zea mays]	Polyadenylate-binding protein-interacting protein 9 OS=Arabidopsis thaliana GN=CID9 PE=3 SV=1
Isoform0000950	--	Calcium-binding EF-hand family protein [Zea mays]	--
Isoform0000951	At4g18380	PREDICTED: F-box protein At5g46170-like [Setaria italica]	F-box protein At4g18380 OS=Arabidopsis thaliana GN=At4g18380 PE=2 SV=1
Isoform0000952	--	glycosyl hydrolase, family 43 protein [Zea mays]	--
Isoform0000953	PHL1	MYB-CC type transcription factor, LHEQLE-containing domain [Saccharum hybrid cultivar R570]	Protein PHR1-LIKE 1 OS=Arabidopsis thaliana GN=PHL1 PE=1 SV=1
Isoform0000954	RHF2A	PREDICTED: E3 ubiquitin-protein ligase RHF2A [Setaria italica]	E3 ubiquitin-protein ligase RHF2A OS=Arabidopsis thaliana GN=RHF2A PE=2 SV=1
Isoform0000955	2020-03-08	RING/FYVE/PHD zinc finger superfamily protein [Zea mays]	E3 ubiquitin-protein ligase MARCH8 OS=Xenopus laevis GN=march8 PE=2 SV=2
Isoform0000956	--	PREDICTED: proline-rich extensin-like protein EPR1 [Setaria italica]	--
Isoform0000957	CGS1	Cystathionine gamma-synthase 1 chloroplastic [Zea mays]	Cystathionine gamma-synthase 1, chloroplastic OS=Arabidopsis thaliana GN=CGS1 PE=1 SV=3
Isoform0000958	KING1	AKIN gamma [Zea mays]	SNF1-related protein kinase regulatory subunit gamma-1 OS=Arabidopsis thaliana GN=KING1 PE=1 SV=2
Isoform0000959	ALDH6B2	Methylmalonate-semialdehyde dehydrogenase [acylating] mitochondrial [Zea mays]	Methylmalonate-semialdehyde dehydrogenase [acylating], mitochondrial OS=Arabidopsis thaliana GN=ALDH6B2 PE=2 SV=2
Isoform0000960	--	Os11g0549665, partial [Oryza sativa Japonica Group]	--
Isoform0000961	--	PREDICTED: mediator of RNA polymerase II transcription subunit 15 [Setaria italica]	--
Isoform0000962	ndhC	NADH dehydrogenase subunit 3 (chloroplast) [Zea mays]	NAD(P)H-quinone oxidoreductase subunit 3, chloroplastic OS=Sorghum bicolor GN=ndhC PE=3 SV=1
Isoform0000963	PAO	PREDICTED: pheophorbide a oxygenase, chloroplastic [Zea mays]	Pheophorbide a oxygenase, chloroplastic OS=Arabidopsis thaliana GN=PAO PE=1 SV=1
Isoform0000964	LIP	Os05g0153300 [Oryza sativa Japonica Group]	Lipase OS=Thermomyces lanuginosus GN=LIP PE=1 SV=1
Isoform0000965	TAX10	10-deacetylbaccatin III 10-O-acetyltransferase [Zea mays]	3'-N-debenzoyl-2'-deoxytaxol N-benzoyltransferase OS=Taxus canadensis GN=TAX10 PE=1 SV=1
Isoform0000966	HST	PREDICTED: shikimate O-hydroxycinnamoyltransferase-like [Setaria italica]	Shikimate O-hydroxycinnamoyltransferase OS=Arabidopsis thaliana GN=HST PE=2 SV=1
Isoform0000967	mvd	PREDICTED: diphosphomevalonate decarboxylase-like isoform X1 [Zea mays]	Diphosphomevalonate decarboxylase OS=Danio rerio GN=mvd PE=2 SV=1
Isoform0000968	Os03g0617900	PREDICTED: probable N-acetyl-gamma-glutamyl-phosphate reductase, chloroplastic [Setaria italica]	Probable N-acetyl-gamma-glutamyl-phosphate reductase, chloroplastic OS=Oryza sativa subsp. japonica GN=Os03g0617900 PE=1 SV=1
Isoform0000969	2020-10-07	PREDICTED: organic cation/carnitine transporter 7-like [Zea mays]	Organic cation/carnitine transporter 7 OS=Arabidopsis thaliana GN=OCT7 PE=2 SV=1
Isoform0000970	nep1	uncharacterized LOC100191400 precursor [Zea mays]	Aspartic proteinase nepenthesin-1 OS=Nepenthes gracilis GN=nep1 PE=1 SV=1
Isoform0000971	POSF21	DNA binding protein [Zea mays]	Probable transcription factor PosF21 OS=Arabidopsis thaliana GN=POSF21 PE=2 SV=1
Isoform0000972	PHT4;3	sialin [Zea mays]	Probable anion transporter 3, chloroplastic OS=Oryza sativa subsp. japonica GN=PHT4;3 PE=2 SV=1
Isoform0000973	PUX10	PREDICTED: plant UBX domain-containing protein 10 [Brachypodium distachyon]	Plant UBX domain-containing protein 10 OS=Arabidopsis thaliana GN=PUX10 PE=2 SV=1
Isoform0000974	TUBA3	tubulin alpha-3 chain [Aegilops tauschii subsp. tauschii] [Aegilops tauschii]	Tubulin alpha-3 chain OS=Hordeum vulgare GN=TUBA3 PE=2 SV=1
Isoform0000975	--	PREDICTED: F-box protein At5g03100-like [Setaria italica]	--
Isoform0000976	SUN2	PREDICTED: protein SAD1/UNC-84 domain protein 2-like [Setaria italica]	Protein SAD1/UNC-84 domain protein 2 OS=Arabidopsis thaliana GN=SUN2 PE=1 SV=1
Isoform0000977	PEX14	PREDICTED: peroxin Pex14 isoform X5 [Zea mays]	Peroxisomal membrane protein PEX14 OS=Arabidopsis thaliana GN=PEX14 PE=1 SV=2
Isoform0000978	AGD8	PREDICTED: probable ADP-ribosylation factor GTPase-activating protein AGD9 [Setaria italica]	Probable ADP-ribosylation factor GTPase-activating protein AGD8 OS=Arabidopsis thaliana GN=AGD8 PE=1 SV=1
Isoform0000979	At3g62120	Proline--tRNA ligase cytoplasmic [Zea mays]	Proline--tRNA ligase, cytoplasmic OS=Arabidopsis thaliana GN=At3g62120 PE=2 SV=1
Isoform0000980	B3GALT11	PREDICTED: beta-1,3-galactosyltransferase sqv-2 isoform X1 [Zea mays]	Probable beta-1,3-galactosyltransferase 11 OS=Arabidopsis thaliana GN=B3GALT11 PE=2 SV=1
Isoform0000981	Smt2-1	24-methylenesterol C-methyltransferase 2 [Zea mays]	24-methylenesterol C-methyltransferase 2 OS=Oryza sativa subsp. japonica GN=Smt2-1 PE=2 SV=2
Isoform0000982	--	PREDICTED: HGA4 isoform X1 [Zea mays]	--
Isoform0000983	polr1c	PREDICTED: DNA-directed RNA polymerases I and III subunit RPAC1-like [Setaria italica]	DNA-directed RNA polymerases I and III subunit rpac1 OS=Dictyostelium discoideum GN=polr1c PE=3 SV=1
Isoform0000984	At1g75220	solute carrier family 2, facilitated glucose transporter member 8 [Zea mays]	Sugar transporter ERD6-like 6 OS=Arabidopsis thaliana GN=At1g75220 PE=1 SV=1
Isoform0000985	RhGT1	Anthocyanidin 5,3-O-glucosyltransferase [Zea mays]	Anthocyanidin 5,3-O-glucosyltransferase OS=Rosa hybrid cultivar GN=RhGT1 PE=2 SV=1
Isoform0000986	pyrH	aspartate/glutamate/uridylate kinase [Saccharum hybrid cultivar R570]	Uridylate kinase OS=Prochlorococcus marinus (strain SARG / CCMP1375 / SS120) GN=pyrH PE=3 SV=1
Isoform0000987	WDR5A	PREDICTED: LOW QUALITY PROTEIN: probable E3 ubiquitin ligase complex SCF subunit sconB [Zea mays]	COMPASS-like H3K4 histone methylase component WDR5A OS=Arabidopsis thaliana GN=WDR5A PE=1 SV=1
Isoform0000988	CPRD49	PREDICTED: GDSL esterase/lipase CPRD49-like isoform X1 [Zea mays]	GDSL esterase/lipase CPRD49 OS=Arabidopsis thaliana GN=CPRD49 PE=2 SV=1
Isoform0000989	At1g06890	PREDICTED: uncharacterized membrane protein At1g06890-like [Setaria italica]	Uncharacterized membrane protein At1g06890 OS=Arabidopsis thaliana GN=At1g06890 PE=1 SV=1
Isoform0000990	nep1	Eukaryotic aspartyl protease family protein [Zea mays]	Aspartic proteinase nepenthesin-1 OS=Nepenthes gracilis GN=nep1 PE=1 SV=1
Isoform0000991	PFK4	PREDICTED: ATP-dependent 6-phosphofructokinase 6-like [Zea mays]	ATP-dependent 6-phosphofructokinase 4, chloroplastic OS=Arabidopsis thaliana GN=PFK4 PE=1 SV=1
Isoform0000992	At5g39410	PREDICTED: probable mitochondrial saccharopine dehydrogenase-like oxidoreductase At5g39410 [Setaria italica]	Probable mitochondrial saccharopine dehydrogenase-like oxidoreductase At5g39410 OS=Arabidopsis thaliana GN=At5g39410 PE=1 SV=2
Isoform0000993	AAE7	AMP-binding protein [Zea mays]	Acetate/butyrate--CoA ligase AAE7, peroxisomal OS=Arabidopsis thaliana GN=AAE7 PE=1 SV=1
Isoform0000994	PAPP5	serine/threonine-protein phosphatase 5 [Zea mays]	Serine/threonine-protein phosphatase 5 OS=Arabidopsis thaliana GN=PAPP5 PE=1 SV=1
Isoform0000995	--	Ubiquitin carboxyl-terminal hydrolase 40 [Anthurium amnicola]	--
Isoform0000996	CRD1	leucine zipper protein [Saccharum hybrid cultivar R570]	Magnesium-protoporphyrin IX monomethyl ester [oxidative] cyclase, chloroplastic OS=Hordeum vulgare GN=CRD1 PE=1 SV=1
Isoform0000997	UGD4	PREDICTED: UDP-glucose 6-dehydrogenase 4-like [Setaria italica]	UDP-glucose 6-dehydrogenase 4 OS=Oryza sativa subsp. japonica GN=UGD4 PE=2 SV=1
Isoform0000998	RLP12	PREDICTED: probable LRR receptor-like serine/threonine-protein kinase At4g20940 [Setaria italica]	Receptor-like protein 12 OS=Arabidopsis thaliana GN=RLP12 PE=2 SV=2
Isoform0000999	--	heat shock protein binding protein [Zea mays]	--
Isoform0001000	3AT2	PREDICTED: coumaroyl-CoA:anthocyanidin 3-O-glucoside-6''-O-coumaroyltransferase 2-like [Setaria italica]	Coumaroyl-CoA:anthocyanidin 3-O-glucoside-6''-O-coumaroyltransferase 2 OS=Arabidopsis thaliana GN=3AT2 PE=1 SV=1
Isoform0001001	KIN10	PREDICTED: SNF1-related protein kinase catalytic subunit alpha KIN10-like [Setaria italica]	SNF1-related protein kinase catalytic subunit alpha KIN10 OS=Arabidopsis thaliana GN=KIN10 PE=1 SV=2
Isoform0001002	EMB3003	PREDICTED: dihydrolipoyllysine-residue acetyltransferase component 5 of pyruvate dehydrogenase complex, chloroplastic [Camelina sativa]	Dihydrolipoyllysine-residue acetyltransferase component 5 of pyruvate dehydrogenase complex, chloroplastic OS=Arabidopsis thaliana GN=EMB3003 PE=2 SV=1
Isoform0001003	HST	anthranilate N-benzoyltransferase protein 1 [Zea mays]	Shikimate O-hydroxycinnamoyltransferase OS=Nicotiana tabacum GN=HST PE=1 SV=1
Isoform0001004	PEX14	PREDICTED: LOC100283640 isoform X5 [Zea mays]	Peroxisomal membrane protein PEX14 OS=Arabidopsis thaliana GN=PEX14 PE=1 SV=2
Isoform0001005	AXR1	NEDD8-activating enzyme E1 regulatory subunit AXR1 [Zea mays]	NEDD8-activating enzyme E1 regulatory subunit OS=Arabidopsis thaliana GN=AXR1 PE=1 SV=1
Isoform0001006	ACR9	ACT domain-containing protein ACR9 [Dichanthelium oligosanthes]	ACT domain-containing protein ACR9 OS=Arabidopsis thaliana GN=ACR9 PE=2 SV=1
Isoform0001007	--	--	--
Isoform0001008	ERLIN2	PREDICTED: erlin-2-B [Setaria italica]	Erlin-2 OS=Bos taurus GN=ERLIN2 PE=2 SV=1
Isoform0001009	THA1	L-allo-threonine aldolase [Zea mays]	Probable low-specificity L-threonine aldolase 1 OS=Arabidopsis thaliana GN=THA1 PE=1 SV=1
Isoform0001010	At4g11680	PREDICTED: E3 ubiquitin-protein ligase At1g63170-like [Setaria italica]	E3 ubiquitin-protein ligase At4g11680 OS=Arabidopsis thaliana GN=At4g11680 PE=2 SV=1
Isoform0001011	SOT10	uncharacterized LOC100272724 [Zea mays]	Cytosolic sulfotransferase 10 OS=Arabidopsis thaliana GN=SOT10 PE=1 SV=1
Isoform0001012	CS1	PREDICTED: chorismate synthase 2, chloroplastic [Setaria italica]	Chorismate synthase 1, chloroplastic OS=Solanum lycopersicum GN=CS1 PE=2 SV=1
Isoform0001013	--	--	--
Isoform0001014	--	OSIGBa0093K19.10 [Oryza sativa Indica Group]	--
Isoform0001015	At1g09660	KH domain-containing protein [Zea mays]	KH domain-containing protein At1g09660/At1g09670 OS=Arabidopsis thaliana GN=At1g09660 PE=2 SV=1
Isoform0001016	--	Os08g0546900, partial [Oryza sativa Japonica Group]	--
Isoform0001017	GME-2	PREDICTED: GDP-mannose 3,5-epimerase 2 [Setaria italica]	GDP-mannose 3,5-epimerase 2 OS=Oryza sativa subsp. japonica GN=GME-2 PE=2 SV=2
Isoform0001018	RhGT1	PREDICTED: anthocyanidin 3-O-glucosyltransferase 6-like [Setaria italica]	Anthocyanidin 5,3-O-glucosyltransferase OS=Rosa hybrid cultivar GN=RhGT1 PE=2 SV=1
Isoform0001019	UDP-GALT2	integral membrane protein like [Zea mays]	UDP-galactose transporter 2 OS=Arabidopsis thaliana GN=UDP-GALT2 PE=2 SV=1
Isoform0001020	SCPL7	serine carboxypeptidase 1 precursor [Zea mays]	Serine carboxypeptidase-like 7 OS=Arabidopsis thaliana GN=SCPL7 PE=2 SV=1
Isoform0001021	wdr82-b	Set1 complex component swd2 [Zea mays]	WD repeat-containing protein 82-B OS=Xenopus laevis GN=wdr82-b PE=2 SV=1
Isoform0001022	UXS4	UDP-glucuronic acid decarboxylase 4 [Zea mays]	UDP-glucuronic acid decarboxylase 4 OS=Arabidopsis thaliana GN=UXS4 PE=2 SV=1
Isoform0001023	PBS1	PREDICTED: serine/threonine-protein kinase PBS1 [Setaria italica]	Serine/threonine-protein kinase PBS1 OS=Arabidopsis thaliana GN=PBS1 PE=1 SV=1
Isoform0001024	XYLT1	PREDICTED: xylosyltransferase 1 isoform X1 [Zea mays]	Xylosyltransferase 1 OS=Canis familiaris GN=XYLT1 PE=2 SV=1
Isoform0001025	At4g02820	tetratricopeptide-like helical [Zea mays]	Pentatricopeptide repeat-containing protein At4g02820, mitochondrial OS=Arabidopsis thaliana GN=At4g02820 PE=2 SV=1
Isoform0001026	--	--	--
Isoform0001027	LAC4	Os05g0458300 [Oryza sativa Japonica Group]	Laccase-4 OS=Oryza sativa subsp. japonica GN=LAC4 PE=2 SV=1
Isoform0001028	ATG18A	WD repeat-containing protein domain phosphoinositide-interacting protein 3 [Zea mays]	Autophagy-related protein 18a OS=Arabidopsis thaliana GN=ATG18A PE=1 SV=1
Isoform0001029	TIFY6B	PREDICTED: protein TIFY 6A-like [Setaria italica]	Protein TIFY 6B OS=Arabidopsis thaliana GN=TIFY6B PE=1 SV=1
Isoform0001030	--	hypothetical protein SORBI_008G053400 [Sorghum bicolor]	--
Isoform0001031	--	Os02g0515000, partial [Oryza sativa Japonica Group]	--
Isoform0001032	TOM40-1	PREDICTED: mitochondrial import receptor subunit TOM40-1-like [Zea mays]	Mitochondrial import receptor subunit TOM40-1 OS=Arabidopsis thaliana GN=TOM40-1 PE=1 SV=3
Isoform0001033	BZIP49	Pentatricopeptide repeat-containing protein [Dichanthelium oligosanthes]	bZIP transcription factor 49 OS=Arabidopsis thaliana GN=BZIP49 PE=1 SV=1
Isoform0001034	Os07g0281000	Zinc finger CCCH domain-containing protein 40 [Dichanthelium oligosanthes]	Zinc finger CCCH domain-containing protein 49 OS=Oryza sativa subsp. japonica GN=Os07g0281000 PE=2 SV=1
Isoform0001035	GSVIVT00026920001	polygalacturonase precursor [Zea mays]	Probable polygalacturonase OS=Vitis vinifera GN=GSVIVT00026920001 PE=1 SV=1
Isoform0001036	At4g16580	PREDICTED: probable protein phosphatase 2C 80 [Zea mays]	Probable protein phosphatase 2C 55 OS=Arabidopsis thaliana GN=At4g16580 PE=2 SV=2
Isoform0001037	--	Os01g0346250 [Oryza sativa Japonica Group]	--
Isoform0001038	AAT1	PREDICTED: acetyl-CoA acetyltransferase, cytosolic 1-like isoform X1 [Vigna angularis]	Acetyl-CoA acetyltransferase, cytosolic 1 OS=Arabidopsis thaliana GN=AAT1 PE=2 SV=1
Isoform0001039	ergic3	PREDICTED: endoplasmic reticulum-Golgi intermediate compartment protein 3-like [Setaria italica]	Endoplasmic reticulum-Golgi intermediate compartment protein 3 OS=Danio rerio GN=ergic3 PE=2 SV=1
Isoform0001040	CBP60D	calmodulin binding protein [Zea mays]	Calmodulin-binding protein 60 D OS=Arabidopsis thaliana GN=CBP60D PE=2 SV=1
Isoform0001041	--	uncharacterized LOC100284912 [Zea mays]	--
Isoform0001042	FPG1	formamidopyrimidine-DNA glycosylase [Saccharum hybrid cultivar R570]	Formamidopyrimidine-DNA glycosylase OS=Arabidopsis thaliana GN=FPG1 PE=1 SV=1
Isoform0001043	YUC11	PREDICTED: probable indole-3-pyruvate monooxygenase YUCCA10 [Setaria italica]	Probable indole-3-pyruvate monooxygenase YUCCA11 OS=Arabidopsis thaliana GN=YUC11 PE=2 SV=1
Isoform0001044	--	Sialidase, partial [Anthurium amnicola]	--
Isoform0001045	SLC38A1	PREDICTED: sodium-coupled neutral amino acid transporter 1-like [Setaria italica]	Sodium-coupled neutral amino acid transporter 1 OS=Homo sapiens GN=SLC38A1 PE=1 SV=1
Isoform0001046	STC	sugar carrier protein C [Zea mays]	Sugar carrier protein C OS=Ricinus communis GN=STC PE=2 SV=1
Isoform0001047	TOGT1	UDP glucosyltransferase-1 [Zea mays]	Scopoletin glucosyltransferase OS=Nicotiana tabacum GN=TOGT1 PE=1 SV=1
Isoform0001048	NIP3-1	Aquaporin NIP3-1 [Dichanthelium oligosanthes]	Aquaporin NIP3-1 OS=Zea mays GN=NIP3-1 PE=2 SV=1
Isoform0001049	Hgsnat	Heparan-alpha-glucosaminide N-acetyltransferase [Zea mays]	Heparan-alpha-glucosaminide N-acetyltransferase OS=Mus musculus GN=Hgsnat PE=1 SV=2
Isoform0001050	--	Reticulocyte-binding protein 2 a [Anthurium amnicola]	--
Isoform0001051	CYP94C1	Cytochrome P450 94C1 [Dichanthelium oligosanthes]	Cytochrome P450 94C1 OS=Arabidopsis thaliana GN=CYP94C1 PE=2 SV=1
Isoform0001052	At1g08700	presenilin [Zea mays]	Presenilin-like protein At1g08700 OS=Arabidopsis thaliana GN=At1g08700 PE=1 SV=1
Isoform0001053	PTI1	PTI1-like tyrosine-protein kinase 3 [Zea mays]	Pto-interacting protein 1 OS=Solanum lycopersicum GN=PTI1 PE=1 SV=2
Isoform0001054	SR45	arginine/serine-rich splicing factor SR45 transcript I [Sorghum bicolor]	Serine/arginine-rich splicing factor SR45 OS=Arabidopsis thaliana GN=SR45 PE=1 SV=1
Isoform0001055	--	Emb:CAB81597.1 [Theobroma cacao]	--
Isoform0001056	clpP	ATP-dependent Clp protease proteolytic subunit [Saccharum hybrid cultivar SP-80-3280]	ATP-dependent Clp protease proteolytic subunit OS=Sorghum bicolor GN=clpP PE=3 SV=1
Isoform0001057	KMS1	PREDICTED: vacuole membrane protein KMS1 [Setaria italica]	Vacuole membrane protein KMS1 OS=Arabidopsis thaliana GN=KMS1 PE=1 SV=1
Isoform0001058	Flad1	phosphoadenosine phosphosulfate (PAPS) reductase family protein [Zea mays]	FAD synthase OS=Mus musculus GN=Flad1 PE=1 SV=1
Isoform0001059	AGPS	ADP-glucose pyrophosphorylase small subunit [Zea mays]	Glucose-1-phosphate adenylyltransferase small subunit, chloroplastic/amyloplastic OS=Oryza sativa subsp. japonica GN=AGPS PE=2 SV=4
Isoform0001060	TFCE	Tubulin-folding cofactor E [Zea mays]	Tubulin-folding cofactor E OS=Arabidopsis thaliana GN=TFCE PE=2 SV=1
Isoform0001061	--	hypothetical protein SORBI_004G135500 [Sorghum bicolor]	--
Isoform0001062	At3g19553	PREDICTED: probable polyamine transporter At3g19553 [Setaria italica]	Probable polyamine transporter At3g19553 OS=Arabidopsis thaliana GN=At3g19553 PE=3 SV=1
Isoform0001063	RNP1	PREDICTED: heterogeneous nuclear ribonucleoprotein 1-like [Setaria italica]	Heterogeneous nuclear ribonucleoprotein 1 OS=Arabidopsis thaliana GN=RNP1 PE=1 SV=1
Isoform0001064	At4g22670	PREDICTED: FAM10 family protein At4g22670 isoform X2 [Oryza sativa Japonica Group]	FAM10 family protein At4g22670 OS=Arabidopsis thaliana GN=At4g22670 PE=1 SV=1
Isoform0001065	PLP1	patatin-like protein [Sorghum bicolor]	Patatin-like protein 1 OS=Oryza sativa subsp. indica GN=PLP1 PE=3 SV=1
Isoform0001066	PTP1	Protein-tyrosine-phosphatase PTP1 [Zea mays]	Protein-tyrosine-phosphatase PTP1 OS=Arabidopsis thaliana GN=PTP1 PE=1 SV=1
Isoform0001067	RAD23	PREDICTED: probable ubiquitin receptor RAD23 [Setaria italica]	Probable ubiquitin receptor RAD23 OS=Oryza sativa subsp. japonica GN=RAD23 PE=1 SV=2
Isoform0001068	nep2	PREDICTED: protein ASPARTIC PROTEASE IN GUARD CELL 1-like [Setaria italica]	Aspartic proteinase nepenthesin-2 OS=Nepenthes gracilis GN=nep2 PE=1 SV=1
Isoform0001069	CIPK2	CIPK10 [Saccharum hybrid cultivar ROC22]	CBL-interacting protein kinase 2 OS=Oryza sativa subsp. japonica GN=CIPK2 PE=2 SV=1
Isoform0001070	PCTP	Polyketide cyclase/dehydrase and lipid transport superfamily protein [Zea mays]	Phosphatidylcholine transfer protein OS=Homo sapiens GN=PCTP PE=1 SV=1
Isoform0001071	PDRP1	pyruvate, phosphate dikinase regulatory protein, chloroplastic [Zea mays]	Pyruvate, phosphate dikinase regulatory protein, chloroplastic OS=Zea mays GN=PDRP1 PE=1 SV=1
Isoform0001072	SWC4	DNA methyltransferase 1-associated protein 1 [Zea mays]	SWR1-complex protein 4 OS=Arabidopsis thaliana GN=SWC4 PE=1 SV=1
Isoform0001073	At5g42250	Alcohol dehydrogenase-like 2 [Zea mays]	Alcohol dehydrogenase-like 7 OS=Arabidopsis thaliana GN=At5g42250 PE=2 SV=1
Isoform0001074	At1g06470	PREDICTED: probable sugar phosphate/phosphate translocator At1g06470 [Setaria italica]	Probable sugar phosphate/phosphate translocator At1g06470 OS=Arabidopsis thaliana GN=At1g06470 PE=2 SV=1
Isoform0001075	--	PREDICTED: plasminogen activator inhibitor 1 RNA-binding protein-like [Setaria italica]	--
Isoform0001076	--	DUF3755 family protein, partial [Zea mays]	--
Isoform0001077	GAE1	PREDICTED: UDP-glucuronate 4-epimerase 1 [Setaria italica]	UDP-glucuronate 4-epimerase 1 OS=Arabidopsis thaliana GN=GAE1 PE=1 SV=1
Isoform0001078	GID1	PREDICTED: gibberellin receptor GID1 [Oryza sativa Japonica Group]	Gibberellin receptor GID1 OS=Oryza sativa subsp. japonica GN=GID1 PE=1 SV=1
Isoform0001079	Os01g0377700	NPL4 family [Zea mays]	NPL4-like protein OS=Oryza sativa subsp. japonica GN=Os01g0377700 PE=2 SV=1
Isoform0001080	FLA10	PREDICTED: fasciclin-like arabinogalactan protein 8 [Setaria italica]	Fasciclin-like arabinogalactan protein 10 OS=Arabidopsis thaliana GN=FLA10 PE=1 SV=1
Isoform0001081	Pbrm1	bromo-adjacent homology (BAH) domain-containing protein [Zea mays]	Protein polybromo-1 OS=Mus musculus GN=Pbrm1 PE=1 SV=4
Isoform0001082	NPF2.9	LigA [Zea mays]	Protein NRT1/ PTR FAMILY 2.9 OS=Arabidopsis thaliana GN=NPF2.9 PE=1 SV=1
Isoform0001083	AHL	PAP-specific phosphatase [Zea mays]	PAP-specific phosphatase HAL2-like OS=Arabidopsis thaliana GN=AHL PE=2 SV=1
Isoform0001084	VP22-1	PREDICTED: vacuolar protein sorting-associated protein 22 homolog 1 [Setaria italica]	Vacuolar protein sorting-associated protein 22 homolog 1 OS=Arabidopsis thaliana GN=VP22-1 PE=2 SV=2
Isoform0001085	AGAL1	alpha-galactosidase precursor [Zea mays]	Alpha-galactosidase 1 OS=Arabidopsis thaliana GN=AGAL1 PE=2 SV=1
Isoform0001086	Os04g0650300	PREDICTED: glycosyltransferase isoform X1 [Zea mays]	Probable glucuronosyltransferase Os04g0650300 OS=Oryza sativa subsp. japonica GN=Os04g0650300 PE=3 SV=1
Isoform0001087	BURP3	PREDICTED: BURP domain-containing protein 3 [Oryza brachyantha]	BURP domain-containing protein 3 OS=Oryza sativa subsp. japonica GN=BURP3 PE=2 SV=1
Isoform0001088	--	uncharacterized LOC100277217 [Zea mays]	--
Isoform0001089	ASP1	Aspartyl protease APCB1 [Zea mays]	Aspartic proteinase Asp1 OS=Oryza sativa subsp. japonica GN=ASP1 PE=2 SV=1
Isoform0001090	DAAT	PREDICTED: D-amino-acid transaminase, chloroplastic-like [Brachypodium distachyon]	D-amino-acid transaminase, chloroplastic OS=Arabidopsis thaliana GN=DAAT PE=1 SV=1
Isoform0001091	NOB1	RNA-binding protein [Saccharum hybrid cultivar R570]	RNA-binding protein NOB1 OS=Bos taurus GN=NOB1 PE=2 SV=1
Isoform0001092	At3g61750	PREDICTED: cytochrome b561 and DOMON domain-containing protein At3g61750-like [Setaria italica]	Cytochrome b561 and DOMON domain-containing protein At3g61750 OS=Arabidopsis thaliana GN=At3g61750 PE=3 SV=1
Isoform0001093	MBD11	methyl binding domain115 [Zea mays]	Methyl-CpG-binding domain-containing protein 11 OS=Arabidopsis thaliana GN=MBD11 PE=1 SV=1
Isoform0001094	BAM9	beta-amylase [Zea mays]	Inactive beta-amylase 9 OS=Arabidopsis thaliana GN=BAM9 PE=2 SV=1
Isoform0001095	CIPK16	CBL-interacting protein kinase 16 [Dichanthelium oligosanthes]	CBL-interacting protein kinase 16 OS=Oryza sativa subsp. japonica GN=CIPK16 PE=2 SV=1
Isoform0001096	Os09g0383400	PREDICTED: DEAD-box ATP-dependent RNA helicase 22 [Zea mays]	DEAD-box ATP-dependent RNA helicase 22 OS=Oryza sativa subsp. japonica GN=Os09g0383400 PE=2 SV=2
Isoform0001097	--	GeBP-type transcription factor, partial [Zea mays subsp. mays] [Zea mays]	--
Isoform0001098	LA1	La protein 1 [Zea mays]	La protein 1 OS=Arabidopsis thaliana GN=LA1 PE=1 SV=1
Isoform0001099	At3g02090	PREDICTED: probable mitochondrial-processing peptidase subunit beta [Setaria italica]	Probable mitochondrial-processing peptidase subunit beta OS=Arabidopsis thaliana GN=At3g02090 PE=2 SV=2
Isoform0001100	--	hypothetical protein SORBI_003G111700 [Sorghum bicolor]	--
Isoform0001101	pip	alpha/beta-Hydrolases superfamily protein [Zea mays]	Proline iminopeptidase OS=Aeromonas sobria GN=pip PE=1 SV=3
Isoform0001102	Dnajc14	heat shock protein binding protein [Zea mays]	DnaJ homolog subfamily C member 14 OS=Mus musculus GN=Dnajc14 PE=2 SV=2
Isoform0001103	--	PREDICTED: postacrosomal sheath WW domain-binding protein-like [Brachypodium distachyon]	--
Isoform0001104	NPF8.3	protein NRT1/ PTR FAMILY 8.3 [Zea mays]	Protein NRT1/ PTR FAMILY 8.3 OS=Arabidopsis thaliana GN=NPF8.3 PE=1 SV=1
Isoform0001105	PHL1	PREDICTED: LOC100285165 isoform X2 [Zea mays]	Protein PHR1-LIKE 1 OS=Arabidopsis thaliana GN=PHL1 PE=1 SV=1
Isoform0001106	U2AF65B	Splicing factor U2AF subunit [Zea mays]	Splicing factor U2af large subunit B OS=Triticum aestivum GN=U2AF65B PE=2 SV=1
Isoform0001107	At1g48100	polygalacturonase precursor [Zea mays]	Polygalacturonase At1g48100 OS=Arabidopsis thaliana GN=At1g48100 PE=2 SV=1
Isoform0001108	--	--	--
Isoform0001109	Os01g0639100	eukaryotic translation initiation factor [Saccharum hybrid cultivar R570]	DEAD-box ATP-dependent RNA helicase 2 OS=Oryza sativa subsp. japonica GN=Os01g0639100 PE=2 SV=1
Isoform0001110	--	PREDICTED: glutathione S-transferase T3-like [Setaria italica]	--
Isoform0001111	At5g41260	PREDICTED: probable serine/threonine-protein kinase At5g41260 [Setaria italica]	Probable serine/threonine-protein kinase At5g41260 OS=Arabidopsis thaliana GN=At5g41260 PE=1 SV=1
Isoform0001112	EDA2	PREDICTED: prolyl carboxypeptidase like protein isoform X1 [Zea mays]	Probable serine protease EDA2 OS=Arabidopsis thaliana GN=EDA2 PE=2 SV=2
Isoform0001113	4CLL4	4-coumarate--CoA ligase-like 4 [Dichanthelium oligosanthes]	4-coumarate--CoA ligase-like 4 OS=Oryza sativa subsp. japonica GN=4CLL4 PE=2 SV=1
Isoform0001114	At4g34480	glucan endo-1,3-beta-glucosidase 7 precursor [Zea mays]	Glucan endo-1,3-beta-glucosidase 7 OS=Arabidopsis thaliana GN=At4g34480 PE=1 SV=2
Isoform0001115	TMN9	PREDICTED: transmembrane 9 superfamily member 9-like [Setaria italica]	Transmembrane 9 superfamily member 9 OS=Arabidopsis thaliana GN=TMN9 PE=2 SV=1
Isoform0001116	RFC2	Replication factor C subunit 2 [Dichanthelium oligosanthes]	Replication factor C subunit 2 OS=Oryza sativa subsp. japonica GN=RFC2 PE=2 SV=1
Isoform0001117	GME-1	PREDICTED: GDP-mannose 3,5-epimerase 1-like [Setaria italica]	GDP-mannose 3,5-epimerase 1 OS=Oryza sativa subsp. japonica GN=GME-1 PE=1 SV=1
Isoform0001118	4CL3	PREDICTED: probable 4-coumarate--CoA ligase 4 [Setaria italica]	Probable 4-coumarate--CoA ligase 3 OS=Oryza sativa subsp. japonica GN=4CL3 PE=2 SV=1
Isoform0001119	AKR2	ankyrin repeat domain-containing protein 2 [Zea mays]	Ankyrin repeat domain-containing protein 2 OS=Arabidopsis thaliana GN=AKR2 PE=1 SV=2
Isoform0001120	--	P0402A09.3 [Oryza sativa Japonica Group]	--
Isoform0001121	IDEF1	PREDICTED: B3 domain-containing protein IDEF1-like [Zea mays]	B3 domain-containing protein IDEF1 OS=Oryza sativa subsp. japonica GN=IDEF1 PE=2 SV=1
Isoform0001122	BAG7	IQ calmodulin-binding motif family protein [Zea mays]	BAG family molecular chaperone regulator 7 OS=Arabidopsis thaliana GN=BAG7 PE=1 SV=1
Isoform0001123	--	--	--
Isoform0001124	BPM1	speckle-type POZ protein [Zea mays]	BTB/POZ and MATH domain-containing protein 1 OS=Arabidopsis thaliana GN=BPM1 PE=1 SV=1
Isoform0001125	AtMg01060	hypothetical protein SORBI_002G222000 [Sorghum bicolor]	Uncharacterized mitochondrial protein AtMg01060 OS=Arabidopsis thaliana GN=AtMg01060 PE=4 SV=1
Isoform0001126	Dgcr14	PREDICTED: protein DGCR14 [Setaria italica]	Protein DGCR14 OS=Mus musculus GN=Dgcr14 PE=2 SV=2
Isoform0001127	At2g45300	PREDICTED: 3-phosphoshikimate 1-carboxyvinyltransferase 2 [Zea mays]	3-phosphoshikimate 1-carboxyvinyltransferase, chloroplastic OS=Arabidopsis thaliana GN=At2g45300 PE=2 SV=3
Isoform0001128	PRPF18	splicing factor Prp18 family protein [Zea mays]	Pre-mRNA-splicing factor 18 OS=Homo sapiens GN=PRPF18 PE=1 SV=1
Isoform0001129	WRKY40	PREDICTED: probable WRKY transcription factor 40 [Setaria italica]	Probable WRKY transcription factor 40 OS=Arabidopsis thaliana GN=WRKY40 PE=1 SV=1
Isoform0001130	GSVIVT00026920001	Pectin lyase-like superfamily protein [Zea mays]	Probable polygalacturonase OS=Vitis vinifera GN=GSVIVT00026920001 PE=1 SV=1
Isoform0001131	LIP	PREDICTED: malate synthase, glyoxysomal isoform X1 [Zea mays]	Malate synthase, glyoxysomal OS=Zea mays GN=LIP PE=2 SV=1
Isoform0001132	SKIP22	F-box protein SKIP22 [Zea mays]	F-box protein SKIP22 OS=Arabidopsis thaliana GN=SKIP22 PE=1 SV=1
Isoform0001133	XXT1	glycosyltransferase 5 [Zea mays]	Xyloglucan 6-xylosyltransferase 1 OS=Arabidopsis thaliana GN=XXT1 PE=1 SV=1
Isoform0001134	UGT91C1	PREDICTED: UDP-glycosyltransferase 91B1-like [Setaria italica]	UDP-glycosyltransferase 91C1 OS=Arabidopsis thaliana GN=UGT91C1 PE=2 SV=1
Isoform0001135	--	stress response protein NST1-like [Aegilops tauschii subsp. tauschii] [Aegilops tauschii]	--
Isoform0001136	--	pfkB-like carbohydrate kinase family protein [Zea mays]	--
Isoform0001137	LPAT4	1-acyl-sn-glycerol-3-phosphate acyltransferase 4 [Zea mays]	Probable 1-acyl-sn-glycerol-3-phosphate acyltransferase 4 OS=Arabidopsis thaliana GN=LPAT4 PE=2 SV=1
Isoform0001138	PEX14	Peroxisomal membrane protein PEX14 [Zea mays]	Peroxisomal membrane protein PEX14 OS=Arabidopsis thaliana GN=PEX14 PE=1 SV=2
Isoform0001139	Ifrd1	interferon-related developmental regulator 2 [Zea mays]	Interferon-related developmental regulator 1 OS=Mus musculus GN=Ifrd1 PE=2 SV=2
Isoform0001140	AP1M2	AP-1 complex subunit mu-2 [Zea mays]	AP-1 complex subunit mu-2 OS=Arabidopsis thaliana GN=AP1M2 PE=1 SV=1
Isoform0001141	UGT75L6	Crocetin glucosyltransferase, chloroplastic [Dichanthelium oligosanthes]	Crocetin glucosyltransferase, chloroplastic OS=Gardenia jasminoides GN=UGT75L6 PE=1 SV=1
Isoform0001142	At3g52120	PREDICTED: gamma response I protein isoform X1 [Zea mays]	SURP and G-patch domain-containing protein 1-like protein OS=Arabidopsis thaliana GN=At3g52120 PE=2 SV=1
Isoform0001143	RNP1	RNA-binding (RRM/RBD/RNP motifs) family protein [Zea mays]	Heterogeneous nuclear ribonucleoprotein 1 OS=Arabidopsis thaliana GN=RNP1 PE=1 SV=1
Isoform0001144	B3GALT10	Hydroxyproline O-galactosyltransferase HPGT3 [Zea mays]	Probable beta-1,3-galactosyltransferase 10 OS=Arabidopsis thaliana GN=B3GALT10 PE=1 SV=1
Isoform0001145	LOC_Os07g01090	PREDICTED: probable proline transporter 2 isoform X1 [Zea mays]	Probable proline transporter 2 OS=Oryza sativa subsp. japonica GN=LOC_Os07g01090 PE=2 SV=1
Isoform0001146	serinc	Serine incorporator 3 [Dichanthelium oligosanthes]	Probable serine incorporator OS=Nematostella vectensis GN=serinc PE=3 SV=1
Isoform0001147	--	px19-like protein [Zea mays]	--
Isoform0001148	Os02g0220500	PREDICTED: elongation factor 1-gamma 2 [Setaria italica]	Elongation factor 1-gamma 2 OS=Oryza sativa subsp. japonica GN=Os02g0220500 PE=2 SV=2
Isoform0001149	At4g29360	hydrolase, hydrolyzing O-glycosyl compounds precursor [Zea mays]	Glucan endo-1,3-beta-glucosidase 12 OS=Arabidopsis thaliana GN=At4g29360 PE=1 SV=1
Isoform0001150	CYP86A4	Cytochrome P450 86A22 [Dichanthelium oligosanthes]	Cytochrome P450 86A4 OS=Arabidopsis thaliana GN=CYP86A4 PE=1 SV=1
Isoform0001151	TRAB1	bZIP transcription factor [Zea mays]	bZIP transcription factor TRAB1 OS=Oryza sativa subsp. japonica GN=TRAB1 PE=1 SV=1
Isoform0001152	--	PB1 domain containing protein [Zea mays]	--
Isoform0001153	UKL1	Uridine kinase [Zea mays]	Uridine kinase-like protein 1, chloroplastic OS=Arabidopsis thaliana GN=UKL1 PE=1 SV=1
Isoform0001154	--	PREDICTED: glycine, alanine and asparagine-rich protein [Setaria italica]	--
Isoform0001155	PAP26	purple acid phosphatase precursor [Saccharum hybrid cultivar R570]	Bifunctional purple acid phosphatase 26 OS=Arabidopsis thaliana GN=PAP26 PE=1 SV=1
Isoform0001156	MAP65-8	PREDICTED: 65-kDa microtubule-associated protein 8 [Setaria italica]	65-kDa microtubule-associated protein 8 OS=Arabidopsis thaliana GN=MAP65-8 PE=1 SV=2
Isoform0001157	At1g55760	BTB/POZ domain-containing protein [Dichanthelium oligosanthes]	BTB/POZ domain-containing protein At1g55760 OS=Arabidopsis thaliana GN=At1g55760 PE=2 SV=1
Isoform0001158	HDA19	PREDICTED: probable histone deacetylase 19 [Setaria italica]	Probable histone deacetylase 19 OS=Zea mays PE=2 SV=1
Isoform0001159	--	--	--
Isoform0001160	TCP7	PREDICTED: transcription factor TCP7-like [Setaria italica]	Transcription factor TCP7 OS=Arabidopsis thaliana GN=TCP7 PE=2 SV=1
Isoform0001161	--	vacuolar protein sorting-associated protein 62-like [Asparagus officinalis]	--
Isoform0001162	UVR8	PREDICTED: ultraviolet-B receptor UVR8-like [Setaria italica]	Ultraviolet-B receptor UVR8 OS=Arabidopsis thaliana GN=UVR8 PE=1 SV=1
Isoform0001163	--	Os02g0216300, partial [Oryza sativa Japonica Group]	--
Isoform0001164	TAX10	3'-N-debenzoyl-2'-deoxytaxol N-benzoyltransferase [Dichanthelium oligosanthes]	3'-N-debenzoyl-2'-deoxytaxol N-benzoyltransferase OS=Taxus canadensis GN=TAX10 PE=1 SV=1
Isoform0001165	--	Os08g0285100 [Oryza sativa Japonica Group]	--
Isoform0001166	Os06g0651600	PREDICTED: probable protein phosphatase 2C 58 [Zea mays]	Probable protein phosphatase 2C 58 OS=Oryza sativa subsp. japonica GN=Os06g0651600 PE=2 SV=1
Isoform0001167	--	Octicosapeptide/Phox/Bem1p [Zea mays]	--
Isoform0001168	--	PREDICTED: zinc knuckle family protein isoform X1 [Zea mays]	--
Isoform0001169	Os05g0195200	Zinc finger CCCH domain-containing protein 35 [Dichanthelium oligosanthes]	Zinc finger CCCH domain-containing protein 35 OS=Oryza sativa subsp. japonica GN=Os05g0195200 PE=2 SV=1
Isoform0001170	ATX1	PREDICTED: neurofilament heavy polypeptide-like isoform X2 [Zea mays]	Copper transport protein ATX1 OS=Arabidopsis thaliana GN=ATX1 PE=1 SV=1
Isoform0001171	--	PREDICTED: uncharacterized LOC100275703 isoform X1 [Zea mays]	--
Isoform0001172	RZ1A	PREDICTED: glycine-rich RNA-binding protein RZ1A isoform X2 [Phoenix dactylifera]	Glycine-rich RNA-binding protein RZ1A OS=Arabidopsis thaliana GN=RZ1A PE=1 SV=1
Isoform0001173	UKL3	PREDICTED: uridine kinase-like protein 3 [Zea mays]	Uridine kinase-like protein 3 OS=Arabidopsis thaliana GN=UKL3 PE=2 SV=1
Isoform0001174	SYT1	calcium lipid binding protein-like [Zea mays]	Synaptotagmin-1 OS=Arabidopsis thaliana GN=SYT1 PE=1 SV=2
Isoform0001175	IDH1	Isocitrate dehydrogenase [NAD] regulatory subunit 3 mitochondrial [Zea mays]	Isocitrate dehydrogenase [NAD] regulatory subunit 1, mitochondrial OS=Arabidopsis thaliana GN=IDH1 PE=2 SV=2
Isoform0001176	CBSX6	CBS domain containing protein [Zea mays]	CBS domain-containing protein CBSX6 OS=Arabidopsis thaliana GN=CBSX6 PE=1 SV=1
Isoform0001177	At5g45670	GDSL esterase/lipase [Dichanthelium oligosanthes]	GDSL esterase/lipase At5g45670 OS=Arabidopsis thaliana GN=At5g45670 PE=2 SV=1
Isoform0001178	CXIP4	PREDICTED: CAX-interacting protein 4-like [Setaria italica]	CAX-interacting protein 4 OS=Arabidopsis thaliana GN=CXIP4 PE=1 SV=2
Isoform0001179	GA2OX1	gibberellin 2-beta-dioxygenase [Saccharum hybrid cultivar R570]	Gibberellin 2-beta-dioxygenase 1 OS=Pisum sativum GN=GA2OX1 PE=1 SV=1
Isoform0001180	ALG11	GDP-Man:Man(3)GlcNAc(2)-PP-Dol alpha-12-mannosyltransferase [Zea mays]	GDP-Man:Man(3)GlcNAc(2)-PP-Dol alpha-1,2-mannosyltransferase OS=Arabidopsis thaliana GN=ALG11 PE=1 SV=2
Isoform0001181	RNFT2	zinc finger, C3HC4 type family protein [Zea mays]	RING finger and transmembrane domain-containing protein 2 OS=Homo sapiens GN=RNFT2 PE=2 SV=2
Isoform0001182	--	PREDICTED: atherin [Setaria italica]	--
Isoform0001183	rio2	Serine/threonine-protein kinase rio2 [Dichanthelium oligosanthes]	Serine/threonine-protein kinase rio2 OS=Dictyostelium discoideum GN=rio2 PE=3 SV=1
Isoform0001184	Os09g0520200	PREDICTED: probable 1-acylglycerol-3-phosphate O-acyltransferase [Setaria italica]	Probable 1-acylglycerol-3-phosphate O-acyltransferase OS=Oryza sativa subsp. japonica GN=Os09g0520200 PE=3 SV=3
Isoform0001185	WRKY65	PREDICTED: probable WRKY transcription factor 65 [Zea mays]	Probable WRKY transcription factor 65 OS=Arabidopsis thaliana GN=WRKY65 PE=2 SV=1
Isoform0001186	MAN2	Mannan endo-1,4-beta-mannosidase 2 [Dichanthelium oligosanthes]	Mannan endo-1,4-beta-mannosidase 2 OS=Oryza sativa subsp. japonica GN=MAN2 PE=2 SV=2
Isoform0001187	SLC25A44	PREDICTED: solute carrier family 25 member 44-like [Setaria italica]	Solute carrier family 25 member 44 OS=Homo sapiens GN=SLC25A44 PE=2 SV=1
Isoform0001188	BURP3	BURP domain-containing protein 3 [Dichanthelium oligosanthes]	BURP domain-containing protein 3 OS=Oryza sativa subsp. japonica GN=BURP3 PE=2 SV=1
Isoform0001189	POB1	PREDICTED: BTB/POZ domain-containing protein POB1 isoform X2 [Setaria italica]	BTB/POZ domain-containing protein POB1 OS=Arabidopsis thaliana GN=POB1 PE=2 SV=2
Isoform0001190	MBD11	methyl binding domain109 [Zea mays]	Methyl-CpG-binding domain-containing protein 11 OS=Arabidopsis thaliana GN=MBD11 PE=1 SV=1
Isoform0001191	--	PREDICTED: uncharacterized LOC100191979 isoform X1 [Zea mays]	--
Isoform0001192	At4g11680	PREDICTED: E3 ubiquitin-protein ligase At1g63170-like [Setaria italica]	E3 ubiquitin-protein ligase At4g11680 OS=Arabidopsis thaliana GN=At4g11680 PE=2 SV=1
Isoform0001193	UMPS1	uridine monophosphate synthase [Zea mays]	Uridine 5'-monophosphate synthase OS=Oryza sativa subsp. japonica GN=UMPS1 PE=2 SV=1
Isoform0001194	PLA1	Phospholipase A I [Zea mays]	Phospholipase A I OS=Arabidopsis thaliana GN=PLA1 PE=2 SV=1
Isoform0001195	GATA5	GATA zinc finger family protein [Zea mays]	GATA transcription factor 5 OS=Arabidopsis thaliana GN=GATA5 PE=2 SV=1
Isoform0001196	VOZ1	Transcription factor VOZ1 [Zea mays]	Transcription factor VOZ1 OS=Arabidopsis thaliana GN=VOZ1 PE=1 SV=1
Isoform0001197	UGT85A24	UDP-glycosyltransferase 85A2 [Dichanthelium oligosanthes]	7-deoxyloganetin glucosyltransferase OS=Gardenia jasminoides GN=UGT85A24 PE=1 SV=1
Isoform0001198	Dcaf8	PREDICTED: DDB1- and CUL4-associated factor 8 [Setaria italica]	DDB1- and CUL4-associated factor 8 OS=Mus musculus GN=Dcaf8 PE=1 SV=1
Isoform0001199	RING1	RHC1A [Zea mays]	E3 ubiquitin-protein ligase RING1 OS=Gossypium hirsutum GN=RING1 PE=1 SV=1
Isoform0001200	--	Glutamyl-tRNA reductase [Anthurium amnicola]	--
Isoform0001201	IAR1	Zinc transporter SLC39A7 precursor [Zea mays]	IAA-alanine resistance protein 1 OS=Arabidopsis thaliana GN=IAR1 PE=1 SV=3
Isoform0001202	GBF1	transcription factor [Saccharum hybrid cultivar R570]	G-box-binding factor 1 OS=Arabidopsis thaliana GN=GBF1 PE=2 SV=2
Isoform0001203	At1g71691	GDSL esterase/lipase [Dichanthelium oligosanthes]	GDSL esterase/lipase At1g71691 OS=Arabidopsis thaliana GN=At1g71691 PE=2 SV=1
Isoform0001204	--	TPR1-like protein [Medicago truncatula]	--
Isoform0001205	At4g17830	PREDICTED: acetylornithine deacetylase [Setaria italica]	Acetylornithine deacetylase OS=Arabidopsis thaliana GN=At4g17830 PE=2 SV=1
Isoform0001206	--	--	--
Isoform0001207	At4g11680	Protein binding protein [Zea mays]	E3 ubiquitin-protein ligase At4g11680 OS=Arabidopsis thaliana GN=At4g11680 PE=2 SV=1
Isoform0001208	murG	glycosyltransferase family 28 C-terminal domain containing protein [Zea mays]	UDP-N-acetylglucosamine--N-acetylmuramyl-(pentapeptide) pyrophosphoryl-undecaprenol N-acetylglucosamine transferase OS=Flavobacterium psychrophilum (strain JIP02/86 / ATCC 49511) GN=murG PE=3 SV=1
Isoform0001209	BASS5	bile acid sodium symporter [Zea mays]	Probable sodium/metabolite cotransporter BASS5, chloroplastic OS=Oryza sativa subsp. japonica GN=BASS5 PE=2 SV=1
Isoform0001210	UMPS1	uridine monophosphate synthase [Zea mays]	Uridine 5'-monophosphate synthase OS=Oryza sativa subsp. japonica GN=UMPS1 PE=2 SV=1
Isoform0001211	NPF8.3	PREDICTED: protein NRT1/ PTR FAMILY 8.3-like [Setaria italica]	Protein NRT1/ PTR FAMILY 8.3 OS=Arabidopsis thaliana GN=NPF8.3 PE=1 SV=1
Isoform0001212	At4g26100	PREDICTED: casein kinase I [Setaria italica]	Casein kinase I isoform delta-like OS=Arabidopsis thaliana GN=At4g26100 PE=2 SV=2
Isoform0001213	FLK	KH domain containing protein [Zea mays]	Flowering locus K homology domain OS=Arabidopsis thaliana GN=FLK PE=1 SV=1
Isoform0001214	ARF12	PREDICTED: auxin response factor 12 [Setaria italica]	Auxin response factor 12 OS=Oryza sativa subsp. indica GN=ARF12 PE=3 SV=1
Isoform0001215	ASP5	Aspartate aminotransferase chloroplastic [Zea mays]	Aspartate aminotransferase, chloroplastic OS=Arabidopsis thaliana GN=ASP5 PE=1 SV=2
Isoform0001216	nep1	PREDICTED: aspartic proteinase nepenthesin-1-like [Setaria italica]	Aspartic proteinase nepenthesin-1 OS=Nepenthes gracilis GN=nep1 PE=1 SV=1
Isoform0001217	FTB	PREDICTED: protein farnesyltransferase subunit beta isoform X1 [Setaria italica]	Protein farnesyltransferase subunit beta OS=Pisum sativum GN=FTB PE=1 SV=1
Isoform0001218	--	H0502B11.12 [Oryza sativa Indica Group]	--
Isoform0001219	B3GALT12	transferase [Zea mays]	Probable beta-1,3-galactosyltransferase 12 OS=Arabidopsis thaliana GN=B3GALT12 PE=2 SV=1
Isoform0001220	--	Inositol-1,4,5-trisphosphate 5-phosphatase 4 isoform 1 [Theobroma cacao]	--
Isoform0001221	Trip4	PREDICTED: activating signal cointegrator 1 [Setaria italica]	Activating signal cointegrator 1 OS=Mus musculus GN=Trip4 PE=1 SV=2
Isoform0001222	FBX6	PREDICTED: F-box only protein 6-like [Zea mays]	F-box only protein 6 OS=Arabidopsis thaliana GN=FBX6 PE=2 SV=1
Isoform0001223	PAT07	PREDICTED: probable protein S-acyltransferase 7 isoform X2 [Zea mays]	Probable protein S-acyltransferase 7 OS=Arabidopsis thaliana GN=PAT07 PE=1 SV=1
Isoform0001224	IQD31	PREDICTED: protein IQ-DOMAIN 1 [Setaria italica]	Protein IQ-DOMAIN 31 OS=Arabidopsis thaliana GN=IQD31 PE=1 SV=1
Isoform0001225	PRORP1	antiporter/ drug transporter/ transporter [Zea mays]	Proteinaceous RNase P 1, chloroplastic/mitochondrial OS=Arabidopsis thaliana GN=PRORP1 PE=1 SV=1
Isoform0001226	--	aminopeptidase [Zea mays]	--
Isoform0001227	HOX1A	PREDICTED: homeobox3 isoform X2 [Zea mays]	Homeobox protein HOX1A OS=Zea mays GN=HOX1A PE=2 SV=1
Isoform0001228	GATA2	GATA transcription factor [Saccharum hybrid cultivar R570]	GATA transcription factor 2 OS=Arabidopsis thaliana GN=GATA2 PE=2 SV=1
Isoform0001229	BAG1	BAG family molecular chaperone regulator 1 [Zea mays]	BAG family molecular chaperone regulator 1 OS=Arabidopsis thaliana GN=BAG1 PE=1 SV=1
Isoform0001230	--	peptidoglycan-binding LysM domain-containing protein [Zea mays]	--
Isoform0001231	--	BSD domain containing protein [Zea mays]	--
Isoform0001232	BAG1	BAG family molecular chaperone regulator 3 [Dichanthelium oligosanthes]	BAG family molecular chaperone regulator 1 OS=Arabidopsis thaliana GN=BAG1 PE=1 SV=1
Isoform0001233	utp7	Transducin/WD40 repeat-like superfamily protein [Zea mays]	Probable U3 small nucleolar RNA-associated protein 7 OS=Schizosaccharomyces pombe (strain 972 / ATCC 24843) GN=utp7 PE=3 SV=1
Isoform0001234	SOX	PREDICTED: sulfite oxidase-like isoform X1 [Zea mays]	Sulfite oxidase OS=Arabidopsis thaliana GN=SOX PE=1 SV=1
Isoform0001235	--	PREDICTED: B2 protein [Setaria italica]	B2 protein OS=Daucus carota PE=2 SV=1
Isoform0001236	RRD2	serine/threonine-protein phosphatase 2A activator 2 [Zea mays]	Serine/threonine-protein phosphatase 2A activator 2 OS=Debaryomyces hansenii (strain ATCC 36239 / CBS 767 / JCM 1990 / NBRC 0083 / IGC 2968) GN=RRD2 PE=3 SV=2
Isoform0001237	CpNIFS3	PREDICTED: zea CEFD homolog1 isoform X1 [Zea mays]	Probable L-cysteine desulfhydrase, chloroplastic OS=Arabidopsis thaliana GN=CpNIFS3 PE=1 SV=1
Isoform0001238	Acot8	PREDICTED: acyl-coenzyme A thioesterase 8 isoform X2 [Setaria italica]	Acyl-coenzyme A thioesterase 8 OS=Rattus norvegicus GN=Acot8 PE=2 SV=1
Isoform0001239	CALU	Developmentally-regulated G-protein 2 [Dichanthelium oligosanthes]	Calumenin OS=Oryctolagus cuniculus GN=CALU PE=1 SV=2
Isoform0001240	IIL1	PREDICTED: 3-isopropylmalate dehydratase large subunit [Setaria italica]	3-isopropylmalate dehydratase large subunit OS=Arabidopsis thaliana GN=IIL1 PE=1 SV=1
Isoform0001241	At5g45910	esterase [Zea mays]	GDSL esterase/lipase At5g45910 OS=Arabidopsis thaliana GN=At5g45910 PE=2 SV=1
Isoform0001242	CYCB1-1	cyclin IaZm [Zea mays]	Cyclin-B1-1 OS=Oryza sativa subsp. japonica GN=CYCB1-1 PE=2 SV=2
Isoform0001243	EXD3	Polynucleotidyl transferase ribonuclease H-like superfamily protein [Zea mays]	Exonuclease mut-7 homolog OS=Homo sapiens GN=EXD3 PE=2 SV=3
Isoform0001244	Os01g0834700	PREDICTED: zinc finger CCCH domain-containing protein 11 [Setaria italica]	Zinc finger CCCH domain-containing protein 11 OS=Oryza sativa subsp. japonica GN=Os01g0834700 PE=2 SV=2
Isoform0001245	At3g61710	beclin 1 protein [Zea mays]	Beclin-1-like protein OS=Arabidopsis thaliana GN=At3g61710 PE=2 SV=2
Isoform0001246	At4g26390	Pyruvate kinase [Zea mays]	Pyruvate kinase, cytosolic isozyme OS=Glycine max PE=2 SV=1
Isoform0001247	At4g06634	transcription repressor TRM protein [Zea mays]	Uncharacterized zinc finger protein At4g06634 OS=Arabidopsis thaliana GN=At4g06634 PE=1 SV=1
Isoform0001248	SAM4	S-adenosylmethionine synthase 3 [Dichanthelium oligosanthes]	S-adenosylmethionine synthase 4 OS=Hordeum vulgare GN=SAM4 PE=2 SV=1
Isoform0001249	ALDH2B4	mitochondrial aldehyde dehydrogenase [Sorghum bicolor]	Aldehyde dehydrogenase family 2 member B4, mitochondrial OS=Arabidopsis thaliana GN=ALDH2B4 PE=2 SV=1
Isoform0001250	DBP	Remorin family protein [Zea mays]	Remorin OS=Solanum tuberosum PE=1 SV=1
Isoform0001251	PRP4	PREDICTED: proline-rich protein 4-like [Setaria italica]	Proline-rich protein 4 OS=Arabidopsis thaliana GN=PRP4 PE=2 SV=1
Isoform0001252	At5g64813	RAB, member of RAS oncogene family-like 3 [Zea mays]	Uncharacterized GTP-binding protein At5g64813 OS=Arabidopsis thaliana GN=At5g64813 PE=1 SV=1
Isoform0001253	TOPP4	protein phosphatase 1 [Oryza sativa]	Serine/threonine-protein phosphatase PP1 isozyme 4 OS=Arabidopsis thaliana GN=TOPP4 PE=1 SV=1
Isoform0001254	Os02g0794700	Leucine aminopeptidase 2, chloroplastic [Dichanthelium oligosanthes]	Leucine aminopeptidase 2, chloroplastic OS=Oryza sativa subsp. japonica GN=Os02g0794700 PE=2 SV=1
Isoform0001255	PFK5	PREDICTED: ATP-dependent 6-phosphofructokinase 5, chloroplastic-like [Setaria italica]	ATP-dependent 6-phosphofructokinase 5, chloroplastic OS=Arabidopsis thaliana GN=PFK5 PE=1 SV=1
Isoform0001256	--	--	--
Isoform0001257	--	DUF3755 family protein, partial [Zea mays]	--
Isoform0001258	RPN6	26S proteasome non-ATPase regulatory subunit 11-like protein [Zea mays]	26S proteasome non-ATPase regulatory subunit 11 homolog OS=Arabidopsis thaliana GN=RPN6 PE=1 SV=1
Isoform0001259	--	Protein MARD1 [Zea mays]	--
Isoform0001260	--	UV-B-induced protein [Dichanthelium oligosanthes]	--
Isoform0001261	At1g06890	PREDICTED: uncharacterized membrane protein At1g06890-like [Brachypodium distachyon]	Uncharacterized membrane protein At1g06890 OS=Arabidopsis thaliana GN=At1g06890 PE=1 SV=1
Isoform0001262	RF2b	PREDICTED: transcription factor RF2b [Setaria italica]	Transcription factor RF2b OS=Oryza sativa subsp. japonica GN=RF2b PE=1 SV=2
Isoform0001263	--	Os01g0885200, partial [Oryza sativa Japonica Group]	--
Isoform0001264	SSRP1	FACT complex subunit SSRP1 [Zea mays]	FACT complex subunit SSRP1 OS=Zea mays GN=SSRP1 PE=1 SV=1
Isoform0001265	At5g27470	seryl-tRNA synthetase [Zea mays]	Serine--tRNA ligase, cytoplasmic OS=Arabidopsis thaliana GN=At5g27470 PE=2 SV=1
Isoform0001266	crop	LUC7 related protein [Zea mays]	Luc7-like protein OS=Dictyostelium discoideum GN=crop PE=3 SV=1
Isoform0001267	--	Os10g0351414 [Oryza sativa Japonica Group]	--
Isoform0001268	GSH1-2	PREDICTED: gamma-glutamylcysteine synthetase1 isoform X1 [Zea mays]	Glutamate--cysteine ligase B, chloroplastic OS=Oryza sativa subsp. japonica GN=GSH1-2 PE=3 SV=1
Isoform0001269	ASPG1	PREDICTED: protein ASPARTIC PROTEASE IN GUARD CELL 1-like [Setaria italica]	Protein ASPARTIC PROTEASE IN GUARD CELL 1 OS=Arabidopsis thaliana GN=ASPG1 PE=1 SV=1
Isoform0001270	DWA2	WD repeat-containing protein DWA2 [Zea mays]	WD repeat-containing protein DWA2 OS=Arabidopsis thaliana GN=DWA2 PE=1 SV=1
Isoform0001271	CYP75B1	flavonoid 3'-hydroxylase [Sorghum bicolor]	Flavonoid 3'-monooxygenase OS=Arabidopsis thaliana GN=CYP75B1 PE=1 SV=1
Isoform0001272	CBSDUF7	Hemolysin [Zea mays]	DUF21 domain-containing protein At1g47330 OS=Arabidopsis thaliana GN=CBSDUF7 PE=1 SV=1
Isoform0001273	--	hypothetical protein SORBI_009G082800 [Sorghum bicolor]	--
Isoform0001274	--	mandelonitrile lyase [Zea mays]	--
Isoform0001275	PP2A1	PREDICTED: serine/threonine-protein phosphatase PP2A-1 catalytic subunit isoform X1 [Setaria italica]	Serine/threonine-protein phosphatase PP2A-1 catalytic subunit OS=Oryza sativa subsp. japonica GN=PP2A1 PE=2 SV=1
Isoform0001276	--	Core-2/I-branching beta-1,6-N-acetylglucosaminyltransferase family protein isoform 1 [Theobroma cacao]	--
Isoform0001277	--	NAC domain containing protein 44 [Zea mays]	--
Isoform0001278	At1g33475	Phytolongin Phyl1.1 [Dichanthelium oligosanthes]	Probable VAMP-like protein At1g33475 OS=Arabidopsis thaliana GN=At1g33475 PE=2 SV=1
Isoform0001279	ENT3	PREDICTED: nucleoside transporter isoform X2 [Zea mays]	Equilibrative nucleotide transporter 3 OS=Arabidopsis thaliana GN=ENT3 PE=1 SV=1
Isoform0001280	--	Os07g0159500, partial [Oryza sativa Japonica Group]	--
Isoform0001281	tag	DNA-3-methyladenine glycosylase [Saccharum hybrid cultivar R570]	DNA-3-methyladenine glycosylase 1 OS=Escherichia coli (strain K12) GN=tag PE=1 SV=1
Isoform0001282	fahd1	fumarylacetoacetate hydrolase domain-containing protein 1 [Zea mays]	Acylpyruvase FAHD1, mitochondrial OS=Dictyostelium discoideum GN=fahd1 PE=3 SV=1
Isoform0001283	TAX10	3'-N-debenzoyl-2'-deoxytaxol N-benzoyltransferase [Dichanthelium oligosanthes]	3'-N-debenzoyl-2'-deoxytaxol N-benzoyltransferase OS=Taxus canadensis GN=TAX10 PE=1 SV=1
Isoform0001284	OMT2	O-methyltransferase 2 [Sorghum bicolor]	Probable O-methyltransferase 2 OS=Sorghum bicolor GN=OMT2 PE=2 SV=1
Isoform0001285	AAE3	PREDICTED: 4-coumarate--CoA ligase-like 10 isoform X2 [Zea mays]	Oxalate--CoA ligase OS=Arabidopsis thaliana GN=AAE3 PE=1 SV=1
Isoform0001286	--	OSJNBb0013O03.4 [Oryza sativa Japonica Group]	--
Isoform0001287	FATB1	PREDICTED: palmitoyl-acyl carrier protein thioesterase, chloroplastic-like [Setaria italica]	Palmitoyl-acyl carrier protein thioesterase, chloroplastic OS=Gossypium hirsutum GN=FATB1 PE=1 SV=1
Isoform0001288	--	--	--
Isoform0001289	FHY	PREDICTED: bifunctional riboflavin kinase/FMN phosphatase [Setaria italica]	Bifunctional riboflavin kinase/FMN phosphatase OS=Arabidopsis thaliana GN=FHY PE=1 SV=1
Isoform0001290	ALAAT2	alanine aminotransferase [Hordeum vulgare subsp. vulgare] [Hordeum vulgare]	Alanine aminotransferase 2 OS=Hordeum vulgare PE=1 SV=1
Isoform0001291	ST3GAL1	sialyltransferase like protein [Sorghum bicolor]	CMP-N-acetylneuraminate-beta-galactosamide-alpha-2,3-sialyltransferase 1 OS=Gallus gallus GN=ST3GAL1 PE=2 SV=1
Isoform0001292	SWEET1A	RecName: Full=Bidirectional sugar transporter SWEET1a; Short=SbSWEET1a	Bidirectional sugar transporter SWEET1a OS=Oryza sativa subsp. japonica GN=SWEET1A PE=2 SV=1
Isoform0001293	CHS6	chalcone synthase 6 [Sorghum bicolor]	Chalcone synthase 6 OS=Sorghum bicolor GN=CHS6 PE=3 SV=1
Isoform0001294	ATH1	homeodomain protein JUBEL1 [Zea mays]	Homeobox protein ATH1 OS=Arabidopsis thaliana GN=ATH1 PE=1 SV=1
Isoform0001295	SSUH2	PREDICTED: protein SSUH2 homolog [Setaria italica]	Protein SSUH2 homolog OS=Homo sapiens GN=SSUH2 PE=1 SV=1
Isoform0001296	SCPL35	PREDICTED: serine carboxypeptidase-like 35 [Setaria italica]	Serine carboxypeptidase-like 35 OS=Arabidopsis thaliana GN=SCPL35 PE=2 SV=1
Isoform0001297	Os03g0784700	ferredoxin--NADP reductase, root isozyme [Zea mays]	Ferredoxin--NADP reductase, root isozyme, chloroplastic OS=Oryza sativa subsp. japonica GN=Os03g0784700 PE=1 SV=1
Isoform0001298	TM_1254	genetic modifier [Zea mays]	Phosphorylated carbohydrates phosphatase TM_1254 OS=Thermotoga maritima (strain ATCC 43589 / MSB8 / DSM 3109 / JCM 10099) GN=TM_1254 PE=1 SV=1
Isoform0001299	ACX4	PREDICTED: acyl-coenzyme A oxidase 4, peroxisomal-like [Setaria italica]	Acyl-coenzyme A oxidase 4, peroxisomal OS=Arabidopsis thaliana GN=ACX4 PE=1 SV=1
Isoform0001300	At3g52120	SURP and G-patch domain-containing protein 1-like protein [Zea mays]	SURP and G-patch domain-containing protein 1-like protein OS=Arabidopsis thaliana GN=At3g52120 PE=2 SV=1
Isoform0001301	GA2OX1	gibberellin 2-beta-dioxygenase [Saccharum hybrid cultivar R570]	Gibberellin 2-beta-dioxygenase 1 OS=Pisum sativum GN=GA2OX1 PE=1 SV=1
Isoform0001302	--	hydroxyproline-rich glycoprotein family protein [Zea mays]	--
Isoform0001303	--	Translocon-associated protein subunit alpha [Dichanthelium oligosanthes]	--
Isoform0001304	RAS	PREDICTED: shikimate O-hydroxycinnamoyltransferase [Oryza sativa Japonica Group]	Rosmarinate synthase OS=Melissa officinalis GN=RAS PE=1 SV=1
Isoform0001305	SNX2B	PX domain containing protein [Zea mays]	Sorting nexin 2B OS=Arabidopsis thaliana GN=SNX2B PE=1 SV=1
Isoform0001306	--	hypothetical protein SORBI_002G103200 [Sorghum bicolor]	--
Isoform0001307	GRF4	PREDICTED: growth-regulating factor 4-like [Setaria italica]	Growth-regulating factor 4 OS=Oryza sativa subsp. japonica GN=GRF4 PE=2 SV=1
Isoform0001308	MAP2B	Methionine aminopeptidase [Zea mays]	Methionine aminopeptidase 2B OS=Arabidopsis thaliana GN=MAP2B PE=2 SV=2
Isoform0001309	TULP7	PREDICTED: LOC100281288 isoform X1 [Zea mays]	Tubby-like F-box protein 7 OS=Oryza sativa subsp. japonica GN=TULP7 PE=2 SV=1
Isoform0001310	CHS3	chalcone synthase 3 [Sorghum bicolor]	Chalcone synthase 3 OS=Sorghum bicolor GN=CHS3 PE=3 SV=1
Isoform0001311	PER35	Peroxidase 35 [Dichanthelium oligosanthes]	Peroxidase 35 OS=Arabidopsis thaliana GN=PER35 PE=1 SV=1
Isoform0001312	purB	L-Aspartase-like family protein [Zea mays]	Adenylosuccinate lyase OS=Haemophilus influenzae (strain ATCC 51907 / DSM 11121 / KW20 / Rd) GN=purB PE=3 SV=1
Isoform0001313	Os03g0107900	PREDICTED: probable glucuronosyltransferase Os03g0107900 [Setaria italica]	Probable glucuronosyltransferase Os03g0107900 OS=Oryza sativa subsp. japonica GN=Os03g0107900 PE=2 SV=1
Isoform0001314	CIGR1	PREDICTED: chitin-inducible gibberellin-responsive protein 1 [Setaria italica]	Chitin-inducible gibberellin-responsive protein 1 OS=Oryza sativa subsp. japonica GN=CIGR1 PE=2 SV=1
Isoform0001315	At1g06890	PREDICTED: uncharacterized membrane protein At1g06890-like [Setaria italica]	Uncharacterized membrane protein At1g06890 OS=Arabidopsis thaliana GN=At1g06890 PE=1 SV=1
Isoform0001316	Acy1	aminoacylase-1 precursor [Zea mays]	Aminoacylase-1 OS=Mus musculus GN=Acy1 PE=1 SV=1
Isoform0001317	HSP70-14	Heat shock protein 4 [Zea mays]	Heat shock 70 kDa protein 14 OS=Arabidopsis thaliana GN=HSP70-14 PE=2 SV=1
Isoform0001318	KDSB	CMP-KDO synthetase 1 precursor [Zea mays]	3-deoxy-manno-octulosonate cytidylyltransferase, mitochondrial OS=Arabidopsis thaliana GN=KDSB PE=1 SV=1
Isoform0001319	PAP3	PREDICTED: purple acid phosphatase 4-like [Setaria italica]	Purple acid phosphatase 3 OS=Arabidopsis thaliana GN=PAP3 PE=2 SV=1
Isoform0001320	Es2	PREDICTED: protein DGCR14 [Setaria italica]	Protein DGCR14 homolog OS=Drosophila melanogaster GN=Es2 PE=1 SV=2
Isoform0001321	GSTZ5	PREDICTED: protein IN2-1 homolog B-like isoform X2 [Setaria italica]	Protein IN2-1 homolog B OS=Oryza sativa subsp. japonica GN=GSTZ5 PE=2 SV=1
Isoform0001322	At3g22104	PREDICTED: BTB/POZ domain-containing protein At3g22104-like isoform X3 [Zea mays]	BTB/POZ domain-containing protein At3g22104 OS=Arabidopsis thaliana GN=At3g22104 PE=2 SV=1
Isoform0001323	PEX14	Peroxisomal membrane protein PEX14 [Zea mays]	Peroxisomal membrane protein PEX14 OS=Arabidopsis thaliana GN=PEX14 PE=1 SV=2
Isoform0001324	TBL33	Protein trichome birefringence-like 32 [Zea mays]	Protein trichome birefringence-like 33 OS=Arabidopsis thaliana GN=TBL33 PE=2 SV=1
Isoform0001325	CPK16	PREDICTED: calcium-dependent protein kinase 16-like isoform X1 [Zea mays]	Calcium-dependent protein kinase 16 OS=Arabidopsis thaliana GN=CPK16 PE=3 SV=1
Isoform0001326	--	PREDICTED: B2 protein [Setaria italica]	B2 protein OS=Daucus carota PE=2 SV=1
Isoform0001327	--	Os06g0117800 [Oryza sativa Japonica Group]	--
Isoform0001328	SCRM	PREDICTED: transcription factor SCREAM2-like [Zea mays]	Transcription factor ICE1 OS=Arabidopsis thaliana GN=SCRM PE=1 SV=1
Isoform0001329	engXCA	uncharacterized LOC100193538 precursor [Zea mays]	Major extracellular endoglucanase OS=Xanthomonas campestris pv. campestris (strain ATCC 33913 / DSM 3586 / NCPPB 528 / LMG 568 / P 25) GN=engXCA PE=1 SV=2
Isoform0001330	GAPCP2	Glyceraldehyde-3-phosphate dehydrogenase, cytosolic [Zea mays]	Glyceraldehyde-3-phosphate dehydrogenase GAPCP2, chloroplastic OS=Arabidopsis thaliana GN=GAPCP2 PE=2 SV=1
Isoform0001331	HPT2	prenyltransferase/ zinc ion binding protein [Zea mays]	Probable homogentisate phytyltransferase 2, chloroplastic OS=Oryza sativa subsp. japonica GN=HPT2 PE=3 SV=2
Isoform0001332	BPM1	BTB/POZ and MATH domain-containing protein 1 [Dichanthelium oligosanthes]	BTB/POZ and MATH domain-containing protein 1 OS=Arabidopsis thaliana GN=BPM1 PE=1 SV=1
Isoform0001333	CPP1	PREDICTED: protein CHAPERONE-LIKE PROTEIN OF POR1, chloroplastic-like [Setaria italica]	Protein CHAPERONE-LIKE PROTEIN OF POR1, chloroplastic OS=Arabidopsis thaliana GN=CPP1 PE=1 SV=1
Isoform0001334	--	PREDICTED: dentin sialophosphoprotein [Setaria italica]	--
Isoform0001335	Os05g0358500	PREDICTED: probable protein phosphatase 2C 48 [Brachypodium distachyon]	Probable protein phosphatase 2C 48 OS=Oryza sativa subsp. japonica GN=Os05g0358500 PE=2 SV=1
Isoform0001336	MPT3	PREDICTED: mitochondrial phosphate carrier protein 3, mitochondrial-like [Setaria italica]	Mitochondrial phosphate carrier protein 3, mitochondrial OS=Arabidopsis thaliana GN=MPT3 PE=2 SV=1
Isoform0001337	NAC078	PREDICTED: NAC domain-containing protein 55-like [Zea mays]	NAC domain-containing protein 78 OS=Arabidopsis thaliana GN=NAC078 PE=2 SV=2
Isoform0001338	--	GTP-binding nuclear protein Ran-3 [Dichanthelium oligosanthes]	--
Isoform0001339	DTXL5	Protein DETOXIFICATION 50 [Zea mays]	MATE efflux family protein 9 OS=Arabidopsis thaliana GN=DTXL5 PE=2 SV=1
Isoform0001340	BAG3	BAG family molecular chaperone regulator 3 [Dichanthelium oligosanthes]	BAG family molecular chaperone regulator 3 OS=Arabidopsis thaliana GN=BAG3 PE=1 SV=1
Isoform0001341	At5g10080	aspartic-type endopeptidase/ pepsin A [Zea mays]	Aspartic proteinase-like protein 1 OS=Arabidopsis thaliana GN=At5g10080 PE=1 SV=1
Isoform0001342	GLN4	glutamine synthetase [Saccharum officinarum]	Glutamine synthetase root isozyme 3 OS=Zea mays GN=GLN4 PE=1 SV=1
Isoform0001343	naat-A	PREDICTED: nicotianamine aminotransferase A-like isoform X2 [Setaria italica]	Nicotianamine aminotransferase A OS=Hordeum vulgare GN=naat-A PE=1 SV=2
Isoform0001344	IP5P9	Type IV inositol polyphosphate 5-phosphatase 9 [Dichanthelium oligosanthes]	Type IV inositol polyphosphate 5-phosphatase 9 OS=Arabidopsis thaliana GN=IP5P9 PE=1 SV=1
Isoform0001345	At1g71900	probable magnesium transporter NIPA4 [Aegilops tauschii subsp. tauschii] [Aegilops tauschii]	Probable magnesium transporter NIPA4 OS=Arabidopsis thaliana GN=At1g71900 PE=2 SV=1
Isoform0001346	NRAMP5	PREDICTED: metal transporter Nramp5-like [Setaria italica]	Metal transporter Nramp5 OS=Oryza sativa subsp. japonica GN=NRAMP5 PE=2 SV=1
Isoform0001347	--	--	--
Isoform0001348	GAD1	PREDICTED: glutamate decarboxylase 1-like isoform X2 [Setaria italica]	Glutamate decarboxylase 1 OS=Arabidopsis thaliana GN=GAD1 PE=1 SV=2
Isoform0001349	IQD14	PREDICTED: protein IQ-DOMAIN 14-like isoform X1 [Zea mays]	Protein IQ-DOMAIN 14 OS=Arabidopsis thaliana GN=IQD14 PE=1 SV=1
Isoform0001350	LPAT1	WAPL (Wings apart-like protein regulation of heterochromatin) protein [Zea mays]	1-acyl-sn-glycerol-3-phosphate acyltransferase 1, chloroplastic OS=Brassica napus GN=LPAT1 PE=2 SV=1
Isoform0001351	--	controlling leaf angle [Zea mays]	--
Isoform0001352	--	pore-forming toxin-like protein Hfr-2 [Triticum aestivum]	Natterin-4 OS=Thalassophryne nattereri PE=2 SV=1
Isoform0001353	At1g10490	PREDICTED: UPF0202 protein At1g10490-like [Setaria italica]	UPF0202 protein At1g10490 OS=Arabidopsis thaliana GN=At1g10490 PE=2 SV=2
Isoform0001354	EFTS	elongation factor Ts, mitochondrial [Zea mays]	Elongation factor Ts, mitochondrial OS=Zea mays GN=EFTS PE=2 SV=1
Isoform0001355	CYP75B1	red aleurone1 [Zea mays]	Flavonoid 3'-monooxygenase OS=Arabidopsis thaliana GN=CYP75B1 PE=1 SV=1
Isoform0001356	MTP5	PREDICTED: metal tolerance protein 5 [Zea mays]	Metal tolerance protein 5 OS=Oryza sativa subsp. japonica GN=MTP5 PE=2 SV=1
Isoform0001357	Os05g0558800	Ninja-family protein 7 [Zea mays]	Ninja-family protein 8 OS=Zea mays PE=2 SV=1
Isoform0001358	MTPC4	Metal tolerance protein C4 [Zea mays]	Metal tolerance protein C4 OS=Arabidopsis thaliana GN=MTPC4 PE=2 SV=1
Isoform0001359	At5g10920	Argininosuccinate lyase chloroplastic [Zea mays]	Argininosuccinate lyase, chloroplastic OS=Arabidopsis thaliana GN=At5g10920 PE=2 SV=1
Isoform0001360	Os09g0509200	pyruvate dehydrogenase E1 component subunit beta [Zea mays]	Pyruvate dehydrogenase E1 component subunit beta-2, mitochondrial OS=Oryza sativa subsp. japonica GN=Os09g0509200 PE=2 SV=1
Isoform0001361	C4orf29	protein ABHD18 [Aegilops tauschii subsp. tauschii] [Aegilops tauschii]	Uncharacterized protein C4orf29 OS=Homo sapiens GN=C4orf29 PE=2 SV=1
Isoform0001362	DGAT1	O-acyltransferase [Zea mays]	Diacylglycerol O-acyltransferase 1 OS=Arabidopsis thaliana GN=DGAT1 PE=1 SV=2
Isoform0001363	dapC	aspartate aminotransferase [Zea mays]	Probable N-succinyldiaminopimelate aminotransferase DapC OS=Mycobacterium tuberculosis (strain ATCC 25618 / H37Rv) GN=dapC PE=1 SV=1
Isoform0001364	RH40	ATP-dependent RNA helicase [Zea mays]	DEAD-box ATP-dependent RNA helicase 40 OS=Arabidopsis thaliana GN=RH40 PE=2 SV=1
Isoform0001365	At1g54610	PREDICTED: probable serine/threonine-protein kinase At1g54610 [Zea mays]	Probable serine/threonine-protein kinase At1g54610 OS=Arabidopsis thaliana GN=At1g54610 PE=1 SV=1
Isoform0001366	--	--	--
Isoform0001367	MAN1	Mannan endo-14-beta-mannosidase 7 [Zea mays]	Mannan endo-1,4-beta-mannosidase 1 OS=Oryza sativa subsp. japonica GN=MAN1 PE=2 SV=2
Isoform0001368	--	Reticulocyte-binding protein 2 a [Anthurium amnicola]	--
Isoform0001369	bcsl1b	mitochondrial protein [Zea mays]	Probable mitochondrial chaperone BCS1-B OS=Dictyostelium discoideum GN=bcsl1b PE=3 SV=1
Isoform0001370	Os01g0926400	secondary cell wall-related glycosyltransferase family 47 [Zea mays]	Probable glucuronosyltransferase Os01g0926400 OS=Oryza sativa subsp. japonica GN=Os01g0926400 PE=2 SV=1
Isoform0001371	--	PREDICTED: splicing factor 1 [Oryza brachyantha]	--
Isoform0001372	HSP70	Heat shock cognate 70 kDa protein [Dichanthelium oligosanthes]	Heat shock cognate 70 kDa protein OS=Petunia hybrida GN=HSP70 PE=2 SV=1
Isoform0001373	At2g03410	Proteinase inhibitor I25, cystatin [Corchorus olitorius]	MO25-like protein At2g03410 OS=Arabidopsis thaliana GN=At2g03410 PE=2 SV=1
Isoform0001374	SAPK6	serine/threonine-protein kinase SAPK6 [Zea mays]	Serine/threonine-protein kinase SAPK6 OS=Oryza sativa subsp. japonica GN=SAPK6 PE=2 SV=1
Isoform0001375	SYT5	integral membrane single C2 domain protein [Sorghum bicolor]	Synaptotagmin-5 OS=Arabidopsis thaliana GN=SYT5 PE=2 SV=1
Isoform0001376	OST1B	PREDICTED: dolichyl-diphosphooligosaccharide--protein glycosyltransferase subunit 1B [Setaria italica]	Dolichyl-diphosphooligosaccharide--protein glycosyltransferase subunit 1B OS=Oryza sativa subsp. japonica GN=OST1B PE=2 SV=1
Isoform0001377	TRV_02598	PREDICTED: metallocarboxypeptidase A-like protein ARB_03789 [Setaria italica]	Metallocarboxypeptidase A-like protein TRV_02598 OS=Trichophyton verrucosum (strain HKI 0517) GN=TRV_02598 PE=3 SV=1
Isoform0001378	Os04g0590900	PREDICTED: E3 ubiquitin-protein ligase Os04g0590900 [Setaria italica]	E3 ubiquitin-protein ligase Os04g0590900 OS=Oryza sativa subsp. japonica GN=Os04g0590900 PE=2 SV=2
Isoform0001379	GLC1	uncharacterized LOC100273476 precursor [Zea mays]	Glucan endo-1,3-beta-glucosidase OS=Triticum aestivum GN=GLC1 PE=2 SV=1
Isoform0001380	Os02g0739600	Pyruvate dehydrogenase E1 component alpha subunit [Zea mays]	Pyruvate dehydrogenase E1 component subunit alpha-1, mitochondrial OS=Oryza sativa subsp. japonica GN=Os02g0739600 PE=2 SV=1
Isoform0001381	GALAK	Galactokinase [Zea mays]	Galacturonokinase OS=Arabidopsis thaliana GN=GALAK PE=1 SV=1
Isoform0001382	SYT5	plant synaptotagmin [Sorghum bicolor]	Synaptotagmin-5 OS=Arabidopsis thaliana GN=SYT5 PE=2 SV=1
Isoform0001383	HSP81-1	heat shock protein 90 [Saccharum hybrid cultivar SP80-3280]	Heat shock protein 81-1 OS=Oryza sativa subsp. japonica GN=HSP81-1 PE=3 SV=2
Isoform0001384	--	Os07g0649600, partial [Oryza sativa Japonica Group]	--
Isoform0001385	ESK1	PREDICTED: protein trichome birefringence-like 28 [Setaria italica]	Protein ESKIMO 1 OS=Arabidopsis thaliana GN=ESK1 PE=1 SV=1
Isoform0001386	--	DUF3755 family protein, partial [Zea mays]	--
Isoform0001387	ttc38	Tetratricopeptide repeat (TPR)-like superfamily protein [Zea mays]	Tetratricopeptide repeat protein 38 OS=Danio rerio GN=ttc38 PE=3 SV=1
Isoform0001388	OGG1	N-glycosylase/DNA lyase OGG1 [Aegilops tauschii subsp. tauschii] [Aegilops tauschii]	N-glycosylase/DNA lyase OGG1 OS=Arabidopsis thaliana GN=OGG1 PE=1 SV=1
Isoform0001389	--	Protein PIN-LIKES 2 [Dichanthelium oligosanthes]	--
Isoform0001390	OsI_03470	PREDICTED: phospholipase A1-II 5 [Zea mays]	Phospholipase A1-II 5 OS=Oryza sativa subsp. indica GN=OsI_03470 PE=3 SV=1
Isoform0001391	MRS2-B	MRS2-10 [Zea mays]	Magnesium transporter MRS2-B OS=Oryza sativa subsp. japonica GN=MRS2-B PE=2 SV=1
Isoform0001392	CYP94C1	Cytochrome P450 94C1 [Dichanthelium oligosanthes]	Cytochrome P450 94C1 OS=Arabidopsis thaliana GN=CYP94C1 PE=2 SV=1
Isoform0001393	RNP1	Heterogeneous nuclear ribonucleoprotein 1 [Zea mays]	Heterogeneous nuclear ribonucleoprotein 1 OS=Arabidopsis thaliana GN=RNP1 PE=1 SV=1
Isoform0001394	NOP56	PREDICTED: nucleolar protein 56-like isoform X2 [Zea mays]	Nucleolar protein 56 OS=Homo sapiens GN=NOP56 PE=1 SV=4
Isoform0001395	DCR	acyltransferase [Zea mays]	BAHD acyltransferase DCR OS=Arabidopsis thaliana GN=DCR PE=2 SV=1
Isoform0001396	--	stress inducible protein coi6.1 [Zea mays]	--
Isoform0001397	GLC1	uncharacterized LOC100273476 precursor [Zea mays]	Glucan endo-1,3-beta-glucosidase OS=Triticum aestivum GN=GLC1 PE=2 SV=1
Isoform0001398	Os03g0301700	PREDICTED: probable protein phosphatase 2C 33 [Setaria italica]	Probable protein phosphatase 2C 33 OS=Oryza sativa subsp. japonica GN=Os03g0301700 PE=2 SV=1
Isoform0001399	ruvbl2	PREDICTED: ruvB-like 2, partial [Oryza brachyantha]	RuvB-like 2 OS=Xenopus laevis GN=ruvbl2 PE=2 SV=1
Isoform0001400	At5g22090	PREDICTED: LOW QUALITY PROTEIN: protein FAF-like, chloroplastic [Zea mays]	Protein FAF-like, chloroplastic OS=Arabidopsis thaliana GN=At5g22090 PE=2 SV=1
Isoform0001401	--	NHL domain-containing protein [Zea mays]	--
Isoform0001402	SAMS1	S-adenosylmethionine synthase [Zea mays]	S-adenosylmethionine synthase 1 OS=Triticum monococcum GN=SAMS1 PE=2 SV=1
Isoform0001403	At1g60400	PREDICTED: F-box/LRR-repeat protein At1g55660 isoform X2 [Oryza sativa Japonica Group]	F-box protein At1g60400 OS=Arabidopsis thaliana GN=At1g60400 PE=2 SV=2
Isoform0001404	IAA11	PREDICTED: auxin-responsive protein IAA30-like [Oryza brachyantha]	Auxin-responsive protein IAA11 OS=Oryza sativa subsp. japonica GN=IAA11 PE=2 SV=1
Isoform0001405	Xylt1	PREDICTED: beta-glucuronosyltransferase GlcAT14A-like [Setaria italica]	Xylosyltransferase 1 (Fragment) OS=Rattus norvegicus GN=Xylt1 PE=2 SV=1
Isoform0001406	At1g30090	PREDICTED: F-box/kelch-repeat protein At1g30090 [Brachypodium distachyon]	F-box/kelch-repeat protein At1g30090 OS=Arabidopsis thaliana GN=At1g30090 PE=2 SV=1
Isoform0001407	CIPK9	CIPK9 [Saccharum hybrid cultivar ROC22]	CBL-interacting protein kinase 9 OS=Oryza sativa subsp. japonica GN=CIPK9 PE=2 SV=1
Isoform0001408	At1g06890	PREDICTED: uncharacterized membrane protein At1g06890 [Setaria italica]	Uncharacterized membrane protein At1g06890 OS=Arabidopsis thaliana GN=At1g06890 PE=1 SV=1
Isoform0001409	Pdcd2	zinc finger (MYND type) family protein / programmed cell death 2 C-terminal domain-containing protein [Zea mays]	Programmed cell death protein 2 OS=Rattus norvegicus GN=Pdcd2 PE=2 SV=2
Isoform0001410	--	hypothetical protein SORBI_008G053400 [Sorghum bicolor]	--
Isoform0001411	P58IPK	PREDICTED: dnaJ protein P58IPK homolog [Setaria italica]	DnaJ protein P58IPK homolog OS=Arabidopsis thaliana GN=P58IPK PE=1 SV=1
Isoform0001412	Os01g0549700	uncharacterized LOC100273717 [Zea mays]	DEAD-box ATP-dependent RNA helicase 56 OS=Oryza sativa subsp. japonica GN=Os01g0549700 PE=2 SV=2
Isoform0001413	Os01g0158000	importin alpha-2 subunit [Zea mays]	Importin subunit alpha-2 OS=Oryza sativa subsp. japonica GN=Os01g0158000 PE=2 SV=1
Isoform0001414	At5g17010	PREDICTED: D-xylose-proton symporter-like 2 isoform X2 [Zea mays]	D-xylose-proton symporter-like 2 OS=Arabidopsis thaliana GN=At5g17010 PE=1 SV=1
Isoform0001415	Os07g0246200	PREDICTED: calreticulin-like [Setaria italica]	Calreticulin OS=Oryza sativa subsp. japonica GN=Os07g0246200 PE=1 SV=2
Isoform0001416	HIPP26	PREDICTED: translation initiation factor IF-2-like [Setaria italica]	Heavy metal-associated isoprenylated plant protein 26 OS=Arabidopsis thaliana GN=HIPP26 PE=1 SV=1
Isoform0001417	IQD1	IQ-domain 5 [Zea mays]	Protein IQ-DOMAIN 1 OS=Arabidopsis thaliana GN=IQD1 PE=1 SV=1
Isoform0001418	LIMYB	PREDICTED: L10-interacting MYB domain-containing protein-like [Setaria italica]	L10-interacting MYB domain-containing protein OS=Arabidopsis thaliana GN=LIMYB PE=1 SV=1
Isoform0001419	--	PREDICTED: hyphally regulated cell wall protein 3 isoform X6 [Oryza sativa Japonica Group]	--
Isoform0001420	BGLU4	PREDICTED: beta-glucosidase 4 [Setaria italica]	Beta-glucosidase 4 OS=Oryza sativa subsp. japonica GN=BGLU4 PE=2 SV=1
Isoform0001421	tag	DNA-3-methyladenine glycosylase [Saccharum hybrid cultivar R570]	DNA-3-methyladenine glycosylase 1 OS=Escherichia coli (strain K12) GN=tag PE=1 SV=1
Isoform0001422	TULP6	PREDICTED: tubby-like F-box protein 6 isoform X1 [Setaria italica]	Tubby-like F-box protein 6 OS=Oryza sativa subsp. japonica GN=TULP6 PE=2 SV=1
Isoform0001423	At3g47200	PREDICTED: UPF0481 protein At3g47200-like isoform X1 [Zea mays]	UPF0481 protein At3g47200 OS=Arabidopsis thaliana GN=At3g47200 PE=2 SV=1
Isoform0001424	PSY	chloroplast phytoene synthase 3 [Sorghum bicolor]	Phytoene synthase, chloroplastic OS=Oncidium hybrid cultivar GN=PSY PE=2 SV=1
Isoform0001425	ADT2	PREDICTED: arogenate dehydratase/prephenate dehydratase 2, chloroplastic-like isoform X2 [Setaria italica]	Arogenate dehydratase/prephenate dehydratase 2, chloroplastic OS=Arabidopsis thaliana GN=ADT2 PE=1 SV=1
Isoform0001426	HBI1	transcription factor bHLH49 [Zea mays]	Transcription factor HBI1 OS=Arabidopsis thaliana GN=HBI1 PE=1 SV=3
Isoform0001427	--	RING/U-box superfamily protein [Zea mays]	--
Isoform0001428	At3g26670	PREDICTED: probable magnesium transporter NIPA8 isoform X2 [Setaria italica]	Probable magnesium transporter NIPA8 OS=Arabidopsis thaliana GN=At3g26670 PE=2 SV=1
Isoform0001429	TT12	Protein DETOXIFICATION 34 [Dichanthelium oligosanthes]	Protein TRANSPARENT TESTA 12 OS=Arabidopsis thaliana GN=TT12 PE=2 SV=1
Isoform0001430	Os06g0486800	formate dehydrogenase 1 [Zea mays]	Formate dehydrogenase 1, mitochondrial OS=Oryza sativa subsp. japonica GN=Os06g0486800 PE=1 SV=2
Isoform0001431	SYNO	Asparagine--tRNA ligase chloroplastic/mitochondrial [Zea mays]	Asparagine--tRNA ligase, chloroplastic/mitochondrial OS=Arabidopsis thaliana GN=SYNO PE=2 SV=3
Isoform0001432	AAP2	PREDICTED: amino acid permease 3-like [Zea mays]	Amino acid permease 2 OS=Arabidopsis thaliana GN=AAP2 PE=1 SV=1
Isoform0001433	GLU13	endoglucanase 1 precursor [Zea mays]	Endoglucanase 17 OS=Oryza sativa subsp. japonica GN=GLU13 PE=2 SV=1
Isoform0001434	DIT2-1	plastidic general dicarboxylate transporter [Zea mays]	Dicarboxylate transporter 2.1, chloroplastic OS=Arabidopsis thaliana GN=DIT2-1 PE=1 SV=1
Isoform0001435	PRMT6.1	PREDICTED: probable protein arginine N-methyltransferase 6.1 [Setaria italica]	Probable protein arginine N-methyltransferase 6.1 OS=Oryza sativa subsp. japonica GN=PRMT6.1 PE=3 SV=2
Isoform0001436	XYLT1	PREDICTED: xylosyltransferase 1 isoform X1 [Zea mays]	Xylosyltransferase 1 OS=Canis familiaris GN=XYLT1 PE=2 SV=1
Isoform0001437	ANK1	ankyrin-3 [Zea mays]	Ankyrin-1 OS=Homo sapiens GN=ANK1 PE=1 SV=3
Isoform0001438	Os01g0197200	PREDICTED: DEAD-box ATP-dependent RNA helicase 20 [Setaria italica]	DEAD-box ATP-dependent RNA helicase 20 OS=Oryza sativa subsp. japonica GN=Os01g0197200 PE=3 SV=2
Isoform0001439	PHT1-8	phosphate transporter protein 2 [Zea mays]	Probable inorganic phosphate transporter 1-8 OS=Oryza sativa subsp. japonica GN=PHT1-8 PE=2 SV=1
Isoform0001440	UGT91C1	PREDICTED: UDP-glycosyltransferase 91C1-like [Setaria italica]	UDP-glycosyltransferase 91C1 OS=Arabidopsis thaliana GN=UGT91C1 PE=2 SV=1
Isoform0001441	elmoA	PREDICTED: ELMO domain-containing protein A-like isoform X2 [Setaria italica]	ELMO domain-containing protein A OS=Dictyostelium discoideum GN=elmoA PE=1 SV=1
Isoform0001442	Tom1l2	Target of Myb protein 1 [Zea mays]	TOM1-like protein 2 OS=Mus musculus GN=Tom1l2 PE=2 SV=1
Isoform0001443	HOX2	PREDICTED: homeobox-leucine zipper protein HOX2-like [Setaria italica]	Homeobox-leucine zipper protein HOX2 OS=Oryza sativa subsp. japonica GN=HOX2 PE=1 SV=1
Isoform0001444	At2g25940	PREDICTED: vacuolar-processing enzyme-like [Setaria italica]	Vacuolar-processing enzyme OS=Citrus sinensis PE=2 SV=1
Isoform0001445	FKFBP	PREDICTED: 6-phosphofructo-2-kinase/fructose-2,6-bisphosphatase-like isoform X2 [Zea mays]	6-phosphofructo-2-kinase/fructose-2,6-bisphosphatase OS=Arabidopsis thaliana GN=FKFBP PE=1 SV=1
Isoform0001446	XYLT1	Beta-glucuronosyltransferase GlcAT14B [Zea mays]	Xylosyltransferase 1 OS=Homo sapiens GN=XYLT1 PE=1 SV=1
Isoform0001447	At5g46170	F-box domain containing protein [Zea mays]	F-box protein At5g46170 OS=Arabidopsis thaliana GN=At5g46170 PE=2 SV=1
Isoform0001448	--	PREDICTED: protein PRRC2C [Setaria italica]	--
Isoform0001449	--	CRP3 - Cysteine-rich family protein precursor expressed [Zea mays]	--
Isoform0001450	Os07g0549700	V-type proton ATPase subunit H [Zea mays]	Probable V-type proton ATPase subunit H OS=Oryza sativa subsp. japonica GN=Os07g0549700 PE=2 SV=1
Isoform0001451	CSLA1	PREDICTED: glucomannan 4-beta-mannosyltransferase 1 [Setaria italica]	Glucomannan 4-beta-mannosyltransferase 1 OS=Oryza sativa subsp. japonica GN=CSLA1 PE=3 SV=1
Isoform0001452	nep1	aspartic proteinase nepenthesin-1 precursor [Zea mays]	Aspartic proteinase nepenthesin-1 OS=Nepenthes gracilis GN=nep1 PE=1 SV=1
Isoform0001453	--	Calcium-dependent lipid-binding (CaLB domain) family protein [Zea mays]	--
Isoform0001454	BHLH62	PREDICTED: transcription factor bHLH77-like [Setaria italica]	Transcription factor bHLH62 OS=Arabidopsis thaliana GN=BHLH62 PE=2 SV=1
Isoform0001455	TULP3	TUB-transcription factor 2 [Zea mays]	Tubby-like F-box protein 3 OS=Oryza sativa subsp. japonica GN=TULP3 PE=2 SV=1
Isoform0001456	EXPB7	Expansin-B7 [Dichanthelium oligosanthes]	Expansin-B7 OS=Oryza sativa subsp. japonica GN=EXPB7 PE=2 SV=1
Isoform0001457	Dagla	calmodulin-binding heat-shock protein [Zea mays]	Sn1-specific diacylglycerol lipase alpha OS=Mus musculus GN=Dagla PE=1 SV=2
Isoform0001458	ALDH3F1	fatty aldehyde dehydrogenase 1 [Zea mays]	Aldehyde dehydrogenase family 3 member F1 OS=Arabidopsis thaliana GN=ALDH3F1 PE=2 SV=2
Isoform0001459	--	CAI-1 autoinducer sensor kinase/phosphatase cqsS isoform 1 [Zea mays]	--
Isoform0001460	APG	PREDICTED: transcription factor APG-like [Zea mays]	Transcription factor APG OS=Oryza sativa subsp. japonica GN=APG PE=1 SV=1
Isoform0001461	IRKI	Sec1/munc18-like (SM) proteins superfamily [Zea mays]	IRK-interacting protein OS=Arabidopsis thaliana GN=IRKI PE=1 SV=1
Isoform0001462	CYP701A6	PREDICTED: ent-kaurene oxidase 2-like [Setaria italica]	Ent-kaurene oxidase 2 OS=Oryza sativa subsp. japonica GN=CYP701A6 PE=1 SV=1
Isoform0001463	psbB	photosystem II 47 kDa protein (chloroplast) [Zea mays]	Photosystem II CP47 reaction center protein OS=Sorghum bicolor GN=psbB PE=3 SV=1
Isoform0001464	Os11g0472500	GDT1-like protein 3 precursor [Zea mays]	GDT1-like protein 3 OS=Oryza sativa subsp. japonica GN=Os11g0472500 PE=2 SV=1
Isoform0001465	At1g61900	PREDICTED: uncharacterized GPI-anchored protein At1g61900 isoform X2 [Setaria italica]	Uncharacterized GPI-anchored protein At1g61900 OS=Arabidopsis thaliana GN=At1g61900 PE=1 SV=1
Isoform0001466	At3g03360	F-box/LRR-repeat protein At3g26922-like [Aegilops tauschii subsp. tauschii] [Aegilops tauschii]	F-box/LRR-repeat protein At3g03360 OS=Arabidopsis thaliana GN=At3g03360 PE=2 SV=2
Isoform0001467	CCP2	cysteine proteinase [Zea mays]	Cysteine proteinase 2 OS=Zea mays GN=CCP2 PE=2 SV=1
Isoform0001468	At5g57670	PREDICTED: probable receptor-like serine/threonine-protein kinase At5g57670 isoform X1 [Setaria italica]	Probable receptor-like serine/threonine-protein kinase At5g57670 OS=Arabidopsis thaliana GN=At5g57670 PE=2 SV=1
Isoform0001469	--	expressed protein [Oryza sativa Japonica Group]	--
Isoform0001470	UGT73D1	PREDICTED: UDP-glycosyltransferase 73D1-like [Setaria italica]	UDP-glycosyltransferase 73D1 OS=Arabidopsis thaliana GN=UGT73D1 PE=3 SV=1
Isoform0001471	SPS1	decaprenyl-diphosphate synthase subunit 1 [Zea mays]	Solanesyl-diphosphate synthase 1, mitochondrial OS=Oryza sativa subsp. japonica GN=SPS1 PE=1 SV=1
Isoform0001472	SPL2	PREDICTED: squamosa promoter-binding-like protein 2 [Zea mays]	Squamosa promoter-binding-like protein 2 OS=Oryza sativa subsp. japonica GN=SPL2 PE=2 SV=2
Isoform0001473	NAC67	NAC12 [Miscanthus lutarioriparius]	NAC domain-containing protein 67 OS=Oryza sativa subsp. japonica GN=NAC67 PE=2 SV=1
Isoform0001474	--	PREDICTED: B2 protein-like [Setaria italica]	B2 protein OS=Daucus carota PE=2 SV=1
Isoform0001475	AMSH2	PREDICTED: AMSH-like ubiquitin thioesterase 2 [Setaria italica]	AMSH-like ubiquitin thioesterase 2 OS=Arabidopsis thaliana GN=AMSH2 PE=2 SV=1
Isoform0001476	--	hypothetical protein SORBI_004G061700 [Sorghum bicolor]	--
Isoform0001477	SYP43	Syntaxin 43 [Zea mays]	Syntaxin-43 OS=Arabidopsis thaliana GN=SYP43 PE=2 SV=2
Isoform0001478	SAPK4	serine/threonine protein kinase SAPK4 [Sorghum bicolor]	Serine/threonine-protein kinase SAPK4 OS=Oryza sativa subsp. japonica GN=SAPK4 PE=2 SV=2
Isoform0001479	PECS-1.1	Pectinesterase 1 [Dichanthelium oligosanthes]	Pectinesterase 3 OS=Citrus sinensis PE=1 SV=1
Isoform0001480	LARP6B	PREDICTED: la-related protein 6B-like [Setaria italica]	La-related protein 6B OS=Arabidopsis thaliana GN=LARP6B PE=1 SV=2
Isoform0001481	bcs1l	PREDICTED: AAA-ATPase At3g28580 [Oryza sativa Japonica Group]	Mitochondrial chaperone BCS1 OS=Xenopus laevis GN=bcs1l PE=2 SV=1
Isoform0001482	TBL11	PREDICTED: protein trichome birefringence-like 11 [Zea mays]	Protein trichome birefringence-like 11 OS=Arabidopsis thaliana GN=TBL11 PE=2 SV=1
Isoform0001483	ERF1-3	eukaryotic peptide chain release factor subunit 1-1 [Zea mays]	Eukaryotic peptide chain release factor subunit 1-3 OS=Arabidopsis thaliana GN=ERF1-3 PE=1 SV=1
Isoform0001484	SPP1	sucrose phosphate phosphatase [Saccharum officinarum]	Sucrose-phosphatase 1 OS=Zea mays GN=SPP1 PE=1 SV=1
Isoform0001485	SUF4	PREDICTED: protein SUPPRESSOR OF FRI 4 [Setaria italica]	Protein SUPPRESSOR OF FRI 4 OS=Arabidopsis thaliana GN=SUF4 PE=1 SV=1
Isoform0001486	STP5	sugar transport protein 5 [Zea mays]	Sugar transport protein 5 OS=Arabidopsis thaliana GN=STP5 PE=2 SV=1
Isoform0001487	--	hypothetical protein SORBI_003G335500 [Sorghum bicolor]	--
Isoform0001488	LPPD	Lipid phosphate phosphatase delta [Dichanthelium oligosanthes]	Lipid phosphate phosphatase delta OS=Arabidopsis thaliana GN=LPPD PE=2 SV=1
Isoform0001489	DRP2B	PREDICTED: dynamin-2A-like [Zea mays]	Dynamin-2B OS=Arabidopsis thaliana GN=DRP2B PE=1 SV=2
Isoform0001490	sart3	EMBRYO DEFECTIVE 140 [Zea mays]	Squamous cell carcinoma antigen recognized by T-cells 3 OS=Danio rerio GN=sart3 PE=2 SV=1
Isoform0001491	--	UPF0481 protein At3g47200-like isoform X2 [Aegilops tauschii subsp. tauschii] [Aegilops tauschii]	--
Isoform0001492	--	galactan beta-1,4-galactosyltransferase GALS1-like [Aegilops tauschii subsp. tauschii] [Aegilops tauschii]	--
Isoform0001493	--	PREDICTED: AT hook motif family protein isoform X2 [Zea mays]	--
Isoform0001494	STK16	serine/threonine-protein kinase 16 [Zea mays]	Serine/threonine-protein kinase 16 OS=Homo sapiens GN=STK16 PE=1 SV=4
Isoform0001495	--	hypothetical protein ZEAMMB73_Zm00001d006032 [Zea mays]	--
Isoform0001496	CID11	Polyadenylate-binding protein-interacting protein 8 [Dichanthelium oligosanthes]	Polyadenylate-binding protein-interacting protein 11 OS=Arabidopsis thaliana GN=CID11 PE=2 SV=1
Isoform0001497	BAG1	PREDICTED: BAG family molecular chaperone regulator 1-like [Zea mays]	BAG family molecular chaperone regulator 1 OS=Arabidopsis thaliana GN=BAG1 PE=1 SV=1
Isoform0001498	spuE	B0403H10-OSIGBa0105A11.16 [Oryza sativa Indica Group]	Spermidine-binding periplasmic protein SpuE OS=Pseudomonas aeruginosa (strain ATCC 15692 / PAO1 / 1C / PRS 101 / LMG 12228) GN=spuE PE=1 SV=1
Isoform0001499	TPP6	trehalose-6-phosphate phosphatase1 [Zea mays]	Probable trehalose-phosphate phosphatase 6 OS=Oryza sativa subsp. japonica GN=TPP6 PE=2 SV=1
Isoform0001500	ALDH2B4	aldehyde dehydrogenase [Zea mays]	Aldehyde dehydrogenase family 2 member B4, mitochondrial OS=Arabidopsis thaliana GN=ALDH2B4 PE=2 SV=1
Isoform0001501	ATG18D	PREDICTED: autophagy-related protein 18d-like [Setaria italica]	Autophagy-related protein 18d OS=Arabidopsis thaliana GN=ATG18D PE=2 SV=1
Isoform0001502	truB	tRNA pseudouridine synthase B, partial [Dichanthelium oligosanthes]	tRNA pseudouridine synthase B OS=Flavobacterium johnsoniae (strain ATCC 17061 / DSM 2064 / UW101) GN=truB PE=3 SV=1
Isoform0001503	--	PREDICTED: F-box/LRR-repeat protein At5g02910 [Oryza sativa Japonica Group]	--
Isoform0001504	--	Inositol-1,4,5-trisphosphate 5-phosphatase 4 isoform 1 [Theobroma cacao]	--
Isoform0001505	--	PREDICTED: microtubule-associated protein futsch isoform X2 [Gossypium raimondii]	--
Isoform0001506	--	Protein PIN-LIKES 2 [Dichanthelium oligosanthes]	--
Isoform0001507	--	CW-type Zinc Finger [Zea mays]	--
Isoform0001508	EDA2	PREDICTED: probable serine protease EDA2 isoform X1 [Setaria italica]	Probable serine protease EDA2 OS=Arabidopsis thaliana GN=EDA2 PE=2 SV=2
Isoform0001509	--	Pleckstrin homology (PH) domain superfamily protein [Zea mays]	--
Isoform0001510	CYP72A15	cytochrome P450 family 72 subfamily A polypeptide 8 [Zea mays]	Cytochrome P450 72A15 OS=Arabidopsis thaliana GN=CYP72A15 PE=2 SV=1
Isoform0001511	Os01g0957000	NAD kinase 1 [Triticum aestivum]	Probable NAD kinase 1 OS=Oryza sativa subsp. japonica GN=Os01g0957000 PE=2 SV=1
Isoform0001512	CSN1	PREDICTED: COP9 signalosome complex subunit 1 [Setaria italica]	COP9 signalosome complex subunit 1 OS=Arabidopsis thaliana GN=CSN1 PE=1 SV=2
Isoform0001513	AGD12	ADP-ribosylation factor GTPase-activating protein AGD12 [Zea mays]	ADP-ribosylation factor GTPase-activating protein AGD12 OS=Arabidopsis thaliana GN=AGD12 PE=1 SV=1
Isoform0001514	GATL7	PREDICTED: probable galacturonosyltransferase-like 7 [Setaria italica]	Probable galacturonosyltransferase-like 7 OS=Arabidopsis thaliana GN=GATL7 PE=2 SV=1
Isoform0001515	tmem53	PREDICTED: transmembrane protein 53 [Setaria italica]	Transmembrane protein 53 OS=Danio rerio GN=tmem53 PE=2 SV=1
Isoform0001516	SAPK10	PREDICTED: serine/threonine-protein kinase SAPK10 [Setaria italica]	Serine/threonine-protein kinase SAPK10 OS=Oryza sativa subsp. japonica GN=SAPK10 PE=2 SV=1
Isoform0001517	--	lysine ketoglutarate reductase trans-splicing protein [Zea mays]	--
Isoform0001518	--	PREDICTED: cylicin-2-like [Zea mays]	--
Isoform0001519	Kin	antigenic determinant of rec-A protein [Zea mays]	DNA/RNA-binding protein KIN17 OS=Mus musculus GN=Kin PE=2 SV=1
Isoform0001520	--	aminopeptidase [Zea mays]	--
Isoform0001521	--	PREDICTED: circumsporozoite protein-like [Zea mays]	--
Isoform0001522	4CLL7	4-coumarate--CoA ligase-like 9 [Zea mays]	4-coumarate--CoA ligase-like 7 OS=Oryza sativa subsp. japonica GN=4CLL7 PE=2 SV=1
Isoform0001523	PAT07	PREDICTED: probable protein S-acyltransferase 7 [Setaria italica]	Probable protein S-acyltransferase 7 OS=Arabidopsis thaliana GN=PAT07 PE=1 SV=1
Isoform0001524	tmem87a	ABC transporter E family member 2 [Dichanthelium oligosanthes]	Transmembrane protein 87A OS=Xenopus tropicalis GN=tmem87a PE=2 SV=1
Isoform0001525	DPBF3	bZIP transcription factor, partial [Zea mays]	ABSCISIC ACID-INSENSITIVE 5-like protein 2 OS=Arabidopsis thaliana GN=DPBF3 PE=1 SV=1
Isoform0001526	RGA2	PREDICTED: disease resistance protein RGA2-like, partial [Zea mays]	Disease resistance protein RGA2 OS=Solanum bulbocastanum GN=RGA2 PE=1 SV=1
Isoform0001527	PAO3	probable polyamine oxidase 2 [Zea mays]	Polyamine oxidase 3 OS=Arabidopsis thaliana GN=PAO3 PE=1 SV=1
Isoform0001528	PLP1	patatin-like protein [Sorghum bicolor]	Patatin-like protein 1 OS=Oryza sativa subsp. japonica GN=PLP1 PE=3 SV=1
Isoform0001529	--	carboxyl-terminal peptidase [Zea mays]	--
Isoform0001530	TUBB7	tubulin beta chain [Asparagus officinalis]	Tubulin beta-7 chain OS=Zea mays GN=TUBB7 PE=2 SV=1
Isoform0001531	LRX4	Leucine-rich repeat (LRR) family protein [Zea mays]	Leucine-rich repeat extensin-like protein 4 OS=Arabidopsis thaliana GN=LRX4 PE=2 SV=1
Isoform0001532	MRS2-F	PREDICTED: magnesium transporter MRS2-F isoform X1 [Zea mays]	Magnesium transporter MRS2-F OS=Oryza sativa subsp. japonica GN=MRS2-F PE=1 SV=1
Isoform0001533	--	--	--
Isoform0001534	wdr89	PREDICTED: WD repeat-containing protein 89 homolog [Setaria italica]	WD repeat-containing protein 89 homolog OS=Dictyostelium discoideum GN=wdr89 PE=3 SV=1
Isoform0001535	DNAJ1	chaperone DNA J2 [Zea mays]	DnaJ protein homolog OS=Cucumis sativus GN=DNAJ1 PE=2 SV=1
Isoform0001536	SAR1A	PREDICTED: GTP-binding protein SAR1A [Oryza brachyantha]	GTP-binding protein SAR1A OS=Arabidopsis thaliana GN=SAR1A PE=2 SV=1
Isoform0001537	Rpp25l	Alba DNA/RNA-binding protein [Zea mays]	Ribonuclease P protein subunit p25-like protein OS=Mus musculus GN=Rpp25l PE=2 SV=1
Isoform0001538	At1g56190	PREDICTED: phosphoglycerate kinase, chloroplastic [Setaria italica]	Phosphoglycerate kinase, chloroplastic OS=Triticum aestivum PE=2 SV=1
Isoform0001539	GAPA	Glyceraldehyde-3-phosphate dehydrogenase A, chloroplastic [Zea mays]	Glyceraldehyde-3-phosphate dehydrogenase A, chloroplastic OS=Zea mays GN=GAPA PE=2 SV=1
Isoform0001540	CSN3	COP9 signalosome complex subunit 3 [Zea mays]	COP9 signalosome complex subunit 3 OS=Arabidopsis thaliana GN=CSN3 PE=1 SV=2
Isoform0001541	WIP2	PREDICTED: WPP domain-interacting protein 2 [Setaria italica]	WPP domain-interacting protein 2 OS=Arabidopsis thaliana GN=WIP2 PE=1 SV=1
Isoform0001542	TMN1	Transmembrane 9 superfamily protein member 3 [Zostera marina]	Transmembrane 9 superfamily member 1 OS=Arabidopsis thaliana GN=TMN1 PE=1 SV=1
Isoform0001543	UBC23	PREDICTED: probable ubiquitin-conjugating enzyme E2 23 [Setaria italica]	Probable ubiquitin-conjugating enzyme E2 23 OS=Arabidopsis thaliana GN=UBC23 PE=1 SV=1
Isoform0001544	--	PREDICTED: cylicin-2-like [Zea mays]	--
Isoform0001545	KN-1	knotted1-like homeobox protein [Saccharum hybrid cultivar ROC22]	Homeotic protein knotted-1 OS=Zea mays GN=KN-1 PE=2 SV=1
Isoform0001546	CYCA3-2	cyclin-A2 [Zea mays]	Cyclin-A3-2 OS=Oryza sativa subsp. japonica GN=CYCA3-2 PE=2 SV=1
Isoform0001547	SCL23	scarecrow-like protein 23 [Zea mays]	Scarecrow-like protein 23 OS=Arabidopsis thaliana GN=SCL23 PE=1 SV=1
Isoform0001548	TBL16	PREDICTED: protein trichome birefringence-like 14 isoform X1 [Setaria italica]	Protein trichome birefringence-like 16 OS=Arabidopsis thaliana GN=TBL16 PE=2 SV=1
Isoform0001549	GLU13	PREDICTED: endoglucanase 17-like [Setaria italica]	Endoglucanase 17 OS=Oryza sativa subsp. japonica GN=GLU13 PE=2 SV=1
Isoform0001550	ASPG2	PREDICTED: protein ASPARTIC PROTEASE IN GUARD CELL 2-like [Zea mays]	Protein ASPARTIC PROTEASE IN GUARD CELL 2 OS=Arabidopsis thaliana GN=ASPG2 PE=2 SV=1
Isoform0001551	At4g35230	PREDICTED: probable serine/threonine-protein kinase At4g35230 [Setaria italica]	Probable serine/threonine-protein kinase At4g35230 OS=Arabidopsis thaliana GN=At4g35230 PE=1 SV=1
Isoform0001552	ERF008	dehydration responsive element binding protein [Zea mays]	Ethylene-responsive transcription factor ERF008 OS=Arabidopsis thaliana GN=ERF008 PE=2 SV=1
Isoform0001553	ACR8	ACR4 [Zea mays]	ACT domain-containing protein ACR8 OS=Arabidopsis thaliana GN=ACR8 PE=2 SV=1
Isoform0001554	--	HEAT repeat family protein [Saccharum hybrid cultivar R570]	--
Isoform0001555	HST	hydroxycinnamoyl-CoA: shikimate hydroxycinnamoyl transferase 1 [Miscanthus x giganteus]	Shikimate O-hydroxycinnamoyltransferase OS=Nicotiana tabacum GN=HST PE=1 SV=1
Isoform0001556	WRKY69	PREDICTED: probable WRKY transcription factor 65 [Zea mays]	Probable WRKY transcription factor 69 OS=Arabidopsis thaliana GN=WRKY69 PE=2 SV=1
Isoform0001557	OSH3	KNOX1 domain containing protein [Zea mays]	Homeobox protein knotted-1-like 7 OS=Oryza sativa subsp. japonica GN=OSH3 PE=2 SV=1
Isoform0001558	HOX5	homeodomain leucine zipper protein CPHB-5 [Zea mays]	Homeobox-leucine zipper protein HOX5 OS=Oryza sativa subsp. japonica GN=HOX5 PE=1 SV=1
Isoform0001559	apgM	Cofactor-independent phosphoglycerate mutase [Zea mays]	2,3-bisphosphoglycerate-independent phosphoglycerate mutase OS=Sulfolobus islandicus (strain M.14.25 / Kamchatka #1) GN=apgM PE=3 SV=1
Isoform0001560	Os05g0567100	PREDICTED: aspartic proteinase oryzasin-1 isoform X1 [Zea mays]	Aspartic proteinase oryzasin-1 OS=Oryza sativa subsp. japonica GN=Os05g0567100 PE=2 SV=2
Isoform0001561	--	Polyphosphatidylinositol phosphatase INP53 [Gossypium arboreum]	--
Isoform0001562	TBL33	Protein trichome birefringence-like 32 [Zea mays]	Protein trichome birefringence-like 33 OS=Arabidopsis thaliana GN=TBL33 PE=2 SV=1
Isoform0001563	GSVIVT00037159001	PREDICTED: peroxidase 5-like [Setaria italica]	Peroxidase 5 OS=Vitis vinifera GN=GSVIVT00037159001 PE=1 SV=2
Isoform0001564	--	PREDICTED: ice-structuring glycoprotein-like [Setaria italica]	--
Isoform0001565	CBP2	serine carboxypeptidase K10B2.2 precursor [Zea mays]	Serine carboxypeptidase 2 OS=Triticum aestivum GN=CBP2 PE=1 SV=2
Isoform0001566	UBP14	Ubiquitin carboxyl-terminal hydrolase [Zea mays]	Ubiquitin carboxyl-terminal hydrolase 14 OS=Arabidopsis thaliana GN=UBP14 PE=1 SV=1
Isoform0001567	--	OJ000126_13.10 protein [Zea mays]	--
Isoform0001568	TBL26	PREDICTED: protein trichome birefringence-like 25 [Setaria italica]	Protein trichome birefringence-like 26 OS=Arabidopsis thaliana GN=TBL26 PE=2 SV=1
Isoform0001569	GLU2	Endoglucanase 10 [Saccharum hybrid cultivar R570]	Endoglucanase 10 OS=Oryza sativa subsp. japonica GN=GLU2 PE=2 SV=1
Isoform0001570	TYDC2	tyrosine/DOPA decarboxylase 1 [Zea mays]	Tyrosine/DOPA decarboxylase 2 OS=Papaver somniferum GN=TYDC2 PE=2 SV=1
Isoform0001571	IRKI	Sec1/munc18-like (SM) proteins superfamily [Zea mays]	IRK-interacting protein OS=Arabidopsis thaliana GN=IRKI PE=1 SV=1
Isoform0001572	--	rRNA intron-encoded homing endonuclease, partial [Cenchrus americanus]	--
Isoform0001573	TCEA2	PREDICTED: probable carboxylesterase 2 [Setaria italica]	Tuliposide A-converting enzyme 2, chloroplastic OS=Tulipa gesneriana GN=TCEA2 PE=1 SV=1
Isoform0001574	Os02g0575200	phosphopantothenate--cysteine ligase [Zea mays]	Phosphopantothenate--cysteine ligase 1 OS=Oryza sativa subsp. japonica GN=Os02g0575200 PE=2 SV=1
Isoform0001575	v1g238856	PREDICTED: quinone oxidoreductase-like protein 2 homolog [Setaria italica]	Quinone oxidoreductase-like protein 2 homolog OS=Nematostella vectensis GN=v1g238856 PE=3 SV=1
Isoform0001576	--	lysM domain containing protein [Zea mays]	--
Isoform0001577	5MAT1	PREDICTED: malonyl-CoA:anthocyanidin 5-O-glucoside-6''-O-malonyltransferase-like [Zea mays]	Anthocyanidin 3-O-glucoside 6''-O-acyltransferase (Fragment) OS=Perilla frutescens PE=1 SV=1
Isoform0001578	HDHD3	Haloacid dehalogenase-like hydrolase domain-containing protein 3 [Dichanthelium oligosanthes]	Haloacid dehalogenase-like hydrolase domain-containing protein 3 OS=Bos taurus GN=HDHD3 PE=2 SV=1
Isoform0001579	FKBP15-3	PREDICTED: peptidyl-prolyl cis-trans isomerase FKBP53-like [Oryza sativa Japonica Group]	Peptidyl-prolyl cis-trans isomerase FKBP15-3 OS=Arabidopsis thaliana GN=FKBP15-3 PE=2 SV=1
Isoform0001580	Os02g0220500	PREDICTED: elongation factor 1-gamma 2 [Setaria italica]	Elongation factor 1-gamma 2 OS=Oryza sativa subsp. japonica GN=Os02g0220500 PE=2 SV=2
Isoform0001581	--	--	--
Isoform0001582	--	Connector enhancer of kinase suppressor of ras 2 [Anthurium amnicola]	--
Isoform0001583	At1g75220	solute carrier family 2, facilitated glucose transporter member 8 [Zea mays]	Sugar transporter ERD6-like 6 OS=Arabidopsis thaliana GN=At1g75220 PE=1 SV=1
Isoform0001584	PDCB3	GPI-anchored protein precursor [Zea mays]	PLASMODESMATA CALLOSE-BINDING PROTEIN 3 OS=Arabidopsis thaliana GN=PDCB3 PE=1 SV=1
Isoform0001585	At2g25940	PREDICTED: vacuolar-processing enzyme-like [Setaria italica]	Vacuolar-processing enzyme OS=Phaseolus vulgaris PE=1 SV=1
Isoform0001586	AFC1	Serine/threonine-protein kinase AFC1 [Dichanthelium oligosanthes]	Serine/threonine-protein kinase AFC1 OS=Arabidopsis thaliana GN=AFC1 PE=2 SV=2
Isoform0001587	Os09g0297000	PREDICTED: ferrochelatase-1, chloroplastic [Setaria italica]	Ferrochelatase-1, chloroplastic OS=Oryza sativa subsp. japonica GN=Os09g0297000 PE=2 SV=1
Isoform0001588	TUBB6	tubulin beta-6 chain [Zea mays]	Tubulin beta-6 chain OS=Zea mays GN=TUBB6 PE=2 SV=1
Isoform0001589	ttc38	Tetratricopeptide repeat (TPR)-like superfamily protein [Zea mays]	Tetratricopeptide repeat protein 38 OS=Danio rerio GN=ttc38 PE=3 SV=1
Isoform0001590	--	Os01g0316900 [Oryza sativa Japonica Group]	--
Isoform0001591	SEC13B	PREDICTED: SEC13-related protein isoform X2 [Zea mays]	Protein transport protein SEC13 homolog B OS=Arabidopsis thaliana GN=SEC13B PE=1 SV=1
Isoform0001592	VPS26A	vacuolar protein sorting homolog26 [Zea mays]	Vacuolar protein sorting-associated protein 26A OS=Arabidopsis thaliana GN=VPS26A PE=2 SV=1
Isoform0001593	HIPL2	HIPL1 protein, partial [Dichanthelium oligosanthes]	HIPL2 protein OS=Arabidopsis thaliana GN=HIPL2 PE=1 SV=2
Isoform0001594	--	PREDICTED: calponin homology domain-containing protein DDB_G0272472 [Oryza sativa Japonica Group]	--
Isoform0001595	At3g45770	PREDICTED: probable trans-2-enoyl-CoA reductase, mitochondrial isoform X2 [Setaria italica]	Probable trans-2-enoyl-CoA reductase, mitochondrial OS=Arabidopsis thaliana GN=At3g45770 PE=2 SV=1
Isoform0001596	ARF25	Auxin response factor 6 [Zea mays]	Auxin response factor 25 OS=Oryza sativa subsp. japonica GN=ARF25 PE=2 SV=1
Isoform0001597	--	PREDICTED: antifreeze protein Maxi-like [Zea mays]	--
Isoform0001598	FRL4A	FRIGIDA-like protein 4a [Dichanthelium oligosanthes]	FRIGIDA-like protein 4a OS=Arabidopsis thaliana GN=FRL4A PE=2 SV=1
Isoform0001599	PIS1	PREDICTED: phosphatidylinositol synthase 2 isoform X1 [Zea mays]	CDP-diacylglycerol--inositol 3-phosphatidyltransferase 1 OS=Arabidopsis thaliana GN=PIS1 PE=1 SV=2
Isoform0001600	CBR1	PREDICTED: ferric-chelate reductase (NADH)2 isoform X1 [Zea mays]	NADH--cytochrome b5 reductase 1 OS=Arabidopsis thaliana GN=CBR1 PE=1 SV=1
Isoform0001601	CYP94A1	cytochrome P450 CYP94D27 [Zea mays]	Cytochrome P450 94A1 OS=Vicia sativa GN=CYP94A1 PE=2 SV=2
Isoform0001602	--	--	--
Isoform0001603	nphp3	PREDICTED: nephrocystin-3-like isoform X1 [Oryza brachyantha]	Nephrocystin-3 OS=Xenopus tropicalis GN=nphp3 PE=2 SV=2
Isoform0001604	ARID2	AT-rich interactive domain-containing protein 2 [Zea mays]	AT-rich interactive domain-containing protein 2 OS=Arabidopsis thaliana GN=ARID2 PE=2 SV=1
Isoform0001605	AP4M	PREDICTED: AP-4 complex subunit mu [Brachypodium distachyon]	AP-4 complex subunit mu OS=Arabidopsis thaliana GN=AP4M PE=2 SV=1
Isoform0001606	IQD1	PREDICTED: protein IQ-DOMAIN 1-like [Zea mays]	Protein IQ-DOMAIN 1 OS=Arabidopsis thaliana GN=IQD1 PE=1 SV=1
Isoform0001607	--	alpha/beta-Hydrolases superfamily protein [Zea mays]	--
Isoform0001608	ARPC2A	PREDICTED: actin-related protein 2/3 complex subunit 2A [Setaria italica]	Actin-related protein 2/3 complex subunit 2A OS=Arabidopsis thaliana GN=ARPC2A PE=1 SV=1
Isoform0001609	ACT3	PREDICTED: actin-3 [Oryza sativa Japonica Group]	Actin-3 OS=Oryza sativa subsp. japonica GN=ACT3 PE=2 SV=1
Isoform0001610	MPP	PREDICTED: mitochondrial-processing peptidase subunit alpha-like [Setaria italica]	Mitochondrial-processing peptidase subunit alpha OS=Solanum tuberosum GN=MPP PE=1 SV=1
Isoform0001611	P5CS	delta 1-pyrroline-5-carboxylate synthetase 1 [Saccharum hybrid cultivar]	Delta-1-pyrroline-5-carboxylate synthase OS=Oryza sativa subsp. japonica GN=P5CS PE=2 SV=2
Isoform0001612	DOF3.6	TPA_inf: Dof-type zinc finger protein 4 [Sorghum bicolor]	Dof zinc finger protein DOF3.6 OS=Arabidopsis thaliana GN=DOF3.6 PE=1 SV=2
Isoform0001613	CAT8	PREDICTED: cationic amino acid transporter 8, vacuolar-like [Zea mays]	Cationic amino acid transporter 8, vacuolar OS=Arabidopsis thaliana GN=CAT8 PE=2 SV=1
Isoform0001614	Os06g0561000	PREDICTED: probable inositol oxygenase [Setaria italica]	Probable inositol oxygenase OS=Oryza sativa subsp. japonica GN=Os06g0561000 PE=2 SV=1
Isoform0001615	UEL-1	PREDICTED: probable UDP-arabinose 4-epimerase 1 [Setaria italica]	Probable UDP-arabinose 4-epimerase 1 OS=Oryza sativa subsp. japonica GN=UEL-1 PE=2 SV=2
Isoform0001616	UBQ10	Polyubiquitin-A [Triticum urartu]	Polyubiquitin 10 OS=Arabidopsis thaliana GN=UBQ10 PE=1 SV=2
Isoform0001617	--	Os04g0454600, partial [Oryza sativa Japonica Group]	--
Isoform0001618	NUDT2	Nudix hydrolase 2 [Dichanthelium oligosanthes]	Nudix hydrolase 2 OS=Arabidopsis thaliana GN=NUDT2 PE=1 SV=1
Isoform0001619	CYP71E1	cytochrome P450 CYP71E1 [Sorghum bicolor]	4-hydroxyphenylacetaldehyde oxime monooxygenase OS=Sorghum bicolor GN=CYP71E1 PE=2 SV=1
Isoform0001620	CRWN4	Branched-chain-amino-acid aminotransferase 5 chloroplastic [Zea mays]	Protein CROWDED NUCLEI 4 OS=Arabidopsis thaliana GN=CRWN4 PE=1 SV=2
Isoform0001621	At1g60400	PREDICTED: F-box protein At5g03100-like [Setaria italica]	F-box protein At1g60400 OS=Arabidopsis thaliana GN=At1g60400 PE=2 SV=2
Isoform0001622	CCR4-4	Carbon catabolite repressor protein 4 homolog 4 [Zea mays]	Carbon catabolite repressor protein 4 homolog 4 OS=Arabidopsis thaliana GN=CCR4-4 PE=2 SV=1
Isoform0001623	DIVARICATA	MYB transcription factor [Zea mays]	Transcription factor DIVARICATA OS=Antirrhinum majus GN=DIVARICATA PE=2 SV=1
Isoform0001624	GSVIVT00026920001	PREDICTED: probable polygalacturonase [Zea mays]	Probable polygalacturonase OS=Vitis vinifera GN=GSVIVT00026920001 PE=1 SV=1
Isoform0001625	RNP1	heterogeneous nuclear ribonucleoprotein 27C [Zea mays]	Heterogeneous nuclear ribonucleoprotein 1 OS=Arabidopsis thaliana GN=RNP1 PE=1 SV=1
Isoform0001626	BHLH155	Serine/threonine-protein kinase WNK (With No Lysine)-related [Zea mays]	Transcription factor bHLH155 OS=Arabidopsis thaliana GN=BHLH155 PE=2 SV=1
Isoform0001627	AATL1	PREDICTED: lysine histidine transporter-like 8 [Brachypodium distachyon]	Lysine histidine transporter-like 8 OS=Arabidopsis thaliana GN=AATL1 PE=1 SV=1
Isoform0001628	Os03g0268400	PREDICTED: probable mannose-1-phosphate guanylyltransferase 1 [Setaria italica]	Probable mannose-1-phosphate guanylyltransferase 1 OS=Oryza sativa subsp. japonica GN=Os03g0268400 PE=2 SV=1
Isoform0001629	--	BSD domain containing protein [Saccharum hybrid cultivar R570]	--
Isoform0001630	--	PREDICTED: LON peptidase N-terminal domain and RING finger protein 3-like [Setaria italica]	--
Isoform0001631	PDS5B	binding [Zea mays]	Sister chromatid cohesion protein PDS5 homolog B OS=Gallus gallus GN=PDS5B PE=2 SV=3
Isoform0001632	GAUT8	Galacturonosyltransferase 8 [Dichanthelium oligosanthes]	Galacturonosyltransferase 8 OS=Arabidopsis thaliana GN=GAUT8 PE=1 SV=1
Isoform0001633	--	--	--
Isoform0001634	--	--	--
Isoform0001635	EXPB7	Expansin-B7 [Dichanthelium oligosanthes]	Expansin-B7 OS=Oryza sativa subsp. japonica GN=EXPB7 PE=2 SV=1
Isoform0001636	At1g54610	PREDICTED: probable serine/threonine-protein kinase At1g54610 [Zea mays]	Probable serine/threonine-protein kinase At1g54610 OS=Arabidopsis thaliana GN=At1g54610 PE=1 SV=1
Isoform0001637	SEC23	Sec23/Sec24 protein transport family protein [Zea mays]	Protein transport protein SEC23 OS=Ustilago maydis (strain 521 / FGSC 9021) GN=SEC23 PE=3 SV=1
Isoform0001638	KLHL5	Influenza virus NS1A-binding protein, partial [Dichanthelium oligosanthes]	Kelch-like protein 5 OS=Homo sapiens GN=KLHL5 PE=2 SV=3
Isoform0001639	--	PREDICTED: myosin-2 heavy chain-like isoform X2 [Zea mays]	--
Isoform0001640	--	--	--
Isoform0001641	--	Haloacid dehalogenase-like hydrolase (HAD) superfamily protein [Zea mays]	--
Isoform0001642	At1g54610	PREDICTED: probable serine/threonine-protein kinase At1g54610 [Zea mays]	Probable serine/threonine-protein kinase At1g54610 OS=Arabidopsis thaliana GN=At1g54610 PE=1 SV=1
Isoform0001643	GA2OX1	PREDICTED: gibberellin 2-beta-dioxygenase-like [Setaria italica]	Gibberellin 2-beta-dioxygenase OS=Phaseolus coccineus GN=GA2OX1 PE=2 SV=1
Isoform0001644	FRS1	PREDICTED: protein FAR1-RELATED SEQUENCE 9-like isoform X1 [Zea mays]	Protein FAR1-RELATED SEQUENCE 1 OS=Arabidopsis thaliana GN=FRS1 PE=1 SV=1
Isoform0001645	At5g64970	PREDICTED: probable mitochondrial adenine nucleotide transporter BTL3 [Zea mays]	Probable mitochondrial adenine nucleotide transporter BTL3 OS=Arabidopsis thaliana GN=At5g64970 PE=2 SV=1
Isoform0001646	--	--	--
Isoform0001647	ATJ10	PREDICTED: chaperone protein dnaJ 10 [Setaria italica]	Chaperone protein dnaJ 10 OS=Arabidopsis thaliana GN=ATJ10 PE=2 SV=2
Isoform0001648	--	Isopentenyl-diphosphate delta-isomerase [Gossypium arboreum]	--
Isoform0001649	GAM1	PREDICTED: myb-related protein B-like [Zea mays]	Transcription factor GAMYB OS=Oryza sativa subsp. japonica GN=GAM1 PE=2 SV=1
Isoform0001650	At1g13570	F-box/FBD/LRR-repeat protein At5g53840-like [Aegilops tauschii subsp. tauschii] [Aegilops tauschii]	F-box/FBD/LRR-repeat protein At1g13570 OS=Arabidopsis thaliana GN=At1g13570 PE=2 SV=1
Isoform0001651	ABH1	Nuclear cap-binding protein subunit 1 [Zea mays]	Nuclear cap-binding protein subunit 1 OS=Oryza sativa subsp. japonica GN=ABH1 PE=2 SV=1
Isoform0001652	--	stress response protein NST1-like [Aegilops tauschii subsp. tauschii] [Aegilops tauschii]	--
Isoform0001653	HDA8	Histone deacetylase 8 [Dichanthelium oligosanthes]	Histone deacetylase 8 OS=Arabidopsis thaliana GN=HDA8 PE=2 SV=1
Isoform0001654	At2g26160	uncharacterized LOC100273748 [Zea mays]	F-box protein At2g26160 OS=Arabidopsis thaliana GN=At2g26160 PE=2 SV=1
Isoform0001655	CSLA1	PREDICTED: glucomannan 4-beta-mannosyltransferase 1 [Setaria italica]	Glucomannan 4-beta-mannosyltransferase 1 OS=Oryza sativa subsp. japonica GN=CSLA1 PE=3 SV=1
Isoform0001656	infC	Translation initiation factor IF-3 [Triticum urartu]	Translation initiation factor IF-3 OS=Ralstonia solanacearum (strain GMI1000) GN=infC PE=3 SV=1
Isoform0001657	--	PREDICTED: cyclin-D1-binding protein 1 homolog [Nelumbo nucifera]	--
Isoform0001658	PER72	PREDICTED: peroxidase 72-like [Zea mays]	Peroxidase 72 OS=Arabidopsis thaliana GN=PER72 PE=1 SV=1
Isoform0001659	Os01g0550000	Spliceosome RNA helicase BAT1 isoform 1 [Zea mays]	DEAD-box ATP-dependent RNA helicase 15 OS=Oryza sativa subsp. japonica GN=Os01g0550000 PE=2 SV=1
Isoform0001660	NFD4	PREDICTED: protein NUCLEAR FUSION DEFECTIVE 4-like [Setaria italica]	Protein NUCLEAR FUSION DEFECTIVE 4 OS=Arabidopsis thaliana GN=NFD4 PE=3 SV=1
Isoform0001661	Os04g0584300	PREDICTED: probable protein phosphatase 2C 43 [Setaria italica]	Probable protein phosphatase 2C 43 OS=Oryza sativa subsp. japonica GN=Os04g0584300 PE=3 SV=2
Isoform0001662	RTC2	PQ-loop repeat family protein / transmembrane family protein [Zea mays]	Probable vacuolar amino acid transporter YPQ3 OS=Saccharomyces cerevisiae (strain ATCC 204508 / S288c) GN=RTC2 PE=1 SV=1
Isoform0001663	--	--	--
Isoform0001664	OMT3	PREDICTED: 5-pentadecatrienyl resorcinol O-methyltransferase-like [Setaria italica]	5-pentadecatrienyl resorcinol O-methyltransferase OS=Sorghum bicolor GN=OMT3 PE=1 SV=1
Isoform0001665	OMT3	PREDICTED: 5-pentadecatrienyl resorcinol O-methyltransferase-like [Setaria italica]	5-pentadecatrienyl resorcinol O-methyltransferase OS=Sorghum bicolor GN=OMT3 PE=1 SV=1
Isoform0001666	CBP3	PREDICTED: serine carboxypeptidase 3 isoform X2 [Setaria italica]	Serine carboxypeptidase 3 OS=Oryza sativa subsp. japonica GN=CBP3 PE=2 SV=1
Isoform0001667	Os10g0503700	ATP-dependent RNA helicase dhh1 [Zea mays]	DEAD-box ATP-dependent RNA helicase 12 OS=Oryza sativa subsp. japonica GN=Os10g0503700 PE=2 SV=2
Isoform0001668	RGA2	NBS-LRR-like protein [Cenchrus americanus]	Disease resistance protein RGA2 OS=Solanum bulbocastanum GN=RGA2 PE=1 SV=1
Isoform0001669	At4g34480	glucan endo-1,3-beta-glucosidase 7 precursor [Zea mays]	Glucan endo-1,3-beta-glucosidase 7 OS=Arabidopsis thaliana GN=At4g34480 PE=1 SV=2
Isoform0001670	APG	GDSL-motif lipase/hydrolase-like protein [Zea mays]	GDSL esterase/lipase APG OS=Arabidopsis thaliana GN=APG PE=1 SV=1
Isoform0001671	BP-73	SAP-like protein BP-73 [Zea mays]	SAP-like protein BP-73 OS=Oryza sativa subsp. japonica GN=BP-73 PE=1 SV=1
Isoform0001672	TUBA1	alpha-tubulin [Alopecurus aequalis]	Tubulin alpha-1 chain OS=Eleusine indica GN=TUBA1 PE=2 SV=1
Isoform0001673	IDD2	Zinc finger protein MAGPIE [Dichanthelium oligosanthes]	Protein indeterminate-domain 2 OS=Arabidopsis thaliana GN=IDD2 PE=2 SV=1
Isoform0001674	--	Os07g0515700, partial [Oryza sativa Japonica Group]	--
Isoform0001675	UGD4	PREDICTED: UDP-glucose 6-dehydrogenase 4-like [Setaria italica]	UDP-glucose 6-dehydrogenase 4 OS=Oryza sativa subsp. japonica GN=UGD4 PE=2 SV=1
Isoform0001676	SINAT3	SINA2 [Zea mays]	E3 ubiquitin-protein ligase SINAT3 OS=Arabidopsis thaliana GN=SINAT3 PE=2 SV=1
Isoform0001677	Os01g0505400	2-hydroxyacyl-CoA lyase [Zea mays]	2-hydroxyacyl-CoA lyase OS=Oryza sativa subsp. japonica GN=Os01g0505400 PE=3 SV=3
Isoform0001678	CIPK6	CBL-interacting protein kinase 22 [Sorghum bicolor]	CBL-interacting protein kinase 6 OS=Oryza sativa subsp. japonica GN=CIPK6 PE=2 SV=1
Isoform0001679	B3galtl	PREDICTED: beta-1,3-N-acetylglucosaminyltransferase radical fringe-like [Zea mays]	Beta-1,3-glucosyltransferase OS=Mus musculus GN=B3galtl PE=2 SV=3
Isoform0001680	--	Os07g0633300 [Oryza sativa Japonica Group]	--
Isoform0001681	Emg1	ribosome biogenesis protein [Saccharum hybrid cultivar R570]	Ribosomal RNA small subunit methyltransferase NEP1 OS=Mus musculus GN=Emg1 PE=2 SV=1
Isoform0001682	SGR5	PREDICTED: protein SHOOT GRAVITROPISM 5-like [Zea mays]	Protein SHOOT GRAVITROPISM 5 OS=Arabidopsis thaliana GN=SGR5 PE=1 SV=1
Isoform0001683	UGT91B1	salmon silk2 [Zea mays]	UDP-glycosyltransferase 91B1 OS=Arabidopsis thaliana GN=UGT91B1 PE=2 SV=1
Isoform0001684	DHQS	3-dehydroquinate synthase [Zea mays]	3-dehydroquinate synthase, chloroplastic OS=Actinidia chinensis GN=DHQS PE=1 SV=2
Isoform0001685	APY3	PREDICTED: probable apyrase 3 [Setaria italica]	Probable apyrase 3 OS=Oryza sativa subsp. japonica GN=APY3 PE=2 SV=2
Isoform0001686	--	PREDICTED: serine/threonine-protein phosphatase 7 long form homolog [Zea mays]	--
Isoform0001687	CFBP	PREDICTED: fructose-1,6-bisphosphatase, cytosolic-like [Setaria italica]	Fructose-1,6-bisphosphatase, cytosolic OS=Saccharum hybrid GN=CFBP PE=2 SV=2
Isoform0001688	DMS3	PREDICTED: protein DEFECTIVE IN MERISTEM SILENCING 3 [Setaria italica]	Protein DEFECTIVE IN MERISTEM SILENCING 3 OS=Arabidopsis thaliana GN=DMS3 PE=1 SV=1
Isoform0001689	SCPL19	PREDICTED: serine carboxypeptidase-like 17 [Oryza sativa Japonica Group]	Serine carboxypeptidase-like 19 OS=Arabidopsis thaliana GN=SCPL19 PE=1 SV=1
Isoform0001690	At2g44130	F-box/kelch-repeat protein [Dichanthelium oligosanthes]	F-box/kelch-repeat protein At2g44130 OS=Arabidopsis thaliana GN=At2g44130 PE=2 SV=2
Isoform0001691	--	Os03g0703800 [Oryza sativa Japonica Group]	--
Isoform0001692	GLYR2	Glyoxylate/succinic semialdehyde reductase 2, chloroplastic [Dichanthelium oligosanthes]	Glyoxylate/succinic semialdehyde reductase 2, chloroplastic OS=Arabidopsis thaliana GN=GLYR2 PE=1 SV=1
Isoform0001693	--	Zinc knuckle (CCHC-type) family protein [Zea mays]	--
Isoform0001694	IDM1	Acyl-CoA N-acyltransferase with RING/FYVE/PHD-type zinc finger protein [Zea mays]	Increased DNA methylation 1 OS=Arabidopsis thaliana GN=IDM1 PE=1 SV=1
Isoform0001695	--	P-loop containing nucleoside triphosphate hydrolase superfamily protein [Zea mays]	--
Isoform0001696	Os04g0663200	Zinc finger CCCH domain-containing protein 6 [Zea mays]	Zinc finger CCCH domain-containing protein 30 OS=Oryza sativa subsp. japonica GN=Os04g0663200 PE=2 SV=3
Isoform0001697	--	peptide-N4-(N-acetyl-beta-glucosaminyl)asparagine amidase A-like [Aegilops tauschii subsp. tauschii] [Aegilops tauschii]	Peptide-N4-(N-acetyl-beta-glucosaminyl)asparagine amidase A OS=Prunus dulcis PE=1 SV=2
Isoform0001698	ubxn1-a	PREDICTED: caldesmon [Setaria italica]	UBX domain-containing protein 1-A OS=Xenopus laevis GN=ubxn1-a PE=2 SV=1
Isoform0001699	--	Os02g0470200 [Oryza sativa Japonica Group]	--
Isoform0001700	NTO1	PREDICTED: lysine-specific demethylase 4B [Zea mays]	NuA3 HAT complex component NTO1 OS=Saccharomyces cerevisiae (strain ATCC 204508 / S288c) GN=NTO1 PE=1 SV=1
Isoform0001701	--	cytochrome P450 like_TBP [Nicotiana tabacum]	--
Isoform0001702	URH1	pyrimidine-specific ribonucleoside hydrolase rihA [Zea mays]	Probable uridine nucleosidase 1 OS=Oryza sativa subsp. japonica GN=URH1 PE=2 SV=1
Isoform0001703	--	Box C/D snoRNA protein 1 [Ananas comosus]	--
Isoform0001704	MYB2	PREDICTED: myb-related protein Hv33-like [Setaria italica]	Myb-related protein Hv33 OS=Hordeum vulgare GN=MYB2 PE=2 SV=3
Isoform0001705	rluB	ribosomal large subunit pseudouridine synthase B [Zea mays]	Ribosomal large subunit pseudouridine synthase B OS=Bacillus subtilis (strain 168) GN=rluB PE=1 SV=2
Isoform0001706	--	--	--
Isoform0001707	ILL6	IAA-amino acid hydrolase ILR1-like 6 precursor [Zea mays]	IAA-amino acid hydrolase ILR1-like 6 OS=Oryza sativa subsp. japonica GN=ILL6 PE=2 SV=1
Isoform0001708	Sec23ip	SAM domain family protein [Zea mays]	SEC23-interacting protein OS=Mus musculus GN=Sec23ip PE=2 SV=2
Isoform0001709	PLT5	Polyol transporter protein 4 [Zea mays]	Polyol transporter 5 OS=Arabidopsis thaliana GN=PLT5 PE=1 SV=2
Isoform0001710	LARP6B	PREDICTED: la-related protein 6B-like [Setaria italica]	La-related protein 6B OS=Arabidopsis thaliana GN=LARP6B PE=1 SV=2
Isoform0001711	ZIFL2	PREDICTED: protein ZINC INDUCED FACILITATOR-LIKE 1-like isoform X2 [Brachypodium distachyon]	Probable peptide/nitrate transporter At3g43790 OS=Arabidopsis thaliana GN=ZIFL2 PE=2 SV=2
Isoform0001712	CCT2	T-complex protein 1 subunit beta [Zea mays]	T-complex protein 1 subunit beta OS=Arabidopsis thaliana GN=CCT2 PE=1 SV=1
Isoform0001713	--	Protein angel [Anthurium amnicola]	--
Isoform0001714	PAL	phenylalanine ammonia lyase [Saccharum hybrid cultivar ROC22]	Phenylalanine ammonia-lyase OS=Oryza sativa subsp. japonica GN=PAL PE=1 SV=2
Isoform0001715	--	hypothetical protein SORBI_001G167300 [Sorghum bicolor]	--
Isoform0001716	RZ1A	PREDICTED: glycine-rich RNA-binding protein RZ1A-like [Elaeis guineensis]	Glycine-rich RNA-binding protein RZ1A OS=Arabidopsis thaliana GN=RZ1A PE=1 SV=1
Isoform0001717	OsI_26819	PHD finger protein ALFIN-LIKE 4 [Zea mays]	PHD finger protein ALFIN-LIKE 9 OS=Oryza sativa subsp. indica GN=OsI_26819 PE=3 SV=1
Isoform0001718	At5g45670	anther-specific proline-rich protein APG precursor [Zea mays]	GDSL esterase/lipase At5g45670 OS=Arabidopsis thaliana GN=At5g45670 PE=2 SV=1
Isoform0001719	CPK2	calcium-dependent protein kinase 2 [Zea mays]	Calcium-dependent protein kinase 2 OS=Zea mays GN=CPK2 PE=2 SV=1
Isoform0001720	SIN2	GTPase family protein [Zea mays]	Short integuments 2, mitochondrial OS=Arabidopsis thaliana GN=SIN2 PE=1 SV=1
Isoform0001721	CCT2	T-complex protein 1 subunit beta [Zea mays]	T-complex protein 1 subunit beta OS=Arabidopsis thaliana GN=CCT2 PE=1 SV=1
Isoform0001722	RBG2	glycine-rich protein2 [Zea mays]	Glycine-rich RNA-binding protein 2, mitochondrial OS=Arabidopsis thaliana GN=RBG2 PE=1 SV=1
Isoform0001723	UKL1	Uridine kinase [Zea mays]	Uridine kinase-like protein 1, chloroplastic OS=Arabidopsis thaliana GN=UKL1 PE=1 SV=1
Isoform0001724	EMC1	ER membrane protein complex subunit 1 [Dichanthelium oligosanthes]	ER membrane protein complex subunit 1 OS=Homo sapiens GN=EMC1 PE=1 SV=1
Isoform0001725	MTP1	PREDICTED: metal tolerance protein 1 isoform X1 [Setaria italica]	Metal tolerance protein 1 OS=Oryza sativa subsp. japonica GN=MTP1 PE=2 SV=1
Isoform0001726	--	Os03g0712000 [Oryza sativa Japonica Group]	--
Isoform0001727	ZIFL1	PREDICTED: protein ZINC INDUCED FACILITATOR-LIKE 1-like isoform X1 [Brachypodium distachyon]	Protein ZINC INDUCED FACILITATOR-LIKE 1 OS=Arabidopsis thaliana GN=ZIFL1 PE=2 SV=1
Isoform0001728	--	DUF3755 family protein [Zea mays]	--
Isoform0001729	--	hypothetical protein SORBIDRAFT_02g007545, partial [Sorghum bicolor]	--
Isoform0001730	--	--	--
Isoform0001731	Ythdf1	YTH domain-containing family protein 2, partial [Dichanthelium oligosanthes]	YTH domain-containing family protein 1 OS=Mus musculus GN=Ythdf1 PE=2 SV=1
Isoform0001732	APK1A	Protein kinase APK1B, chloroplastic [Dichanthelium oligosanthes]	Protein kinase APK1A, chloroplastic OS=Arabidopsis thaliana GN=APK1A PE=2 SV=1
Isoform0001733	SAPK9	PREDICTED: serine/threonine-protein kinase SAPK9 [Oryza sativa Japonica Group]	Serine/threonine-protein kinase SAPK9 OS=Oryza sativa subsp. japonica GN=SAPK9 PE=2 SV=1
Isoform0001734	PAT08	PREDICTED: protein S-acyltransferase 8-like [Setaria italica]	Protein S-acyltransferase 8 OS=Arabidopsis thaliana GN=PAT08 PE=1 SV=2
Isoform0001735	At1g65240	PREDICTED: LOC100283580 isoform X1 [Zea mays]	Aspartic proteinase-like protein 2 OS=Arabidopsis thaliana GN=At1g65240 PE=1 SV=2
Isoform0001736	BIM2	transcription factor BIM2 [Zea mays]	Transcription factor BIM2 OS=Arabidopsis thaliana GN=BIM2 PE=1 SV=1
Isoform0001737	TON2	PREDICTED: LOW QUALITY PROTEIN: probable serine/threonine-protein phosphatase 2A regulatory subunit B'' subunit TON2 [Zea mays]	Probable serine/threonine-protein phosphatase 2A regulatory subunit B'' subunit TON2 OS=Arabidopsis thaliana GN=TON2 PE=1 SV=1
Isoform0001738	At1g71900	PREDICTED: probable magnesium transporter NIPA4 [Setaria italica]	Probable magnesium transporter NIPA4 OS=Arabidopsis thaliana GN=At1g71900 PE=2 SV=1
Isoform0001739	At3g09470	PREDICTED: UNC93-like protein 3 [Setaria italica]	UNC93-like protein 3 OS=Arabidopsis thaliana GN=At3g09470 PE=2 SV=1
Isoform0001740	NAT11	Nucleobase-ascorbate transporter 11 [Zea mays]	Nucleobase-ascorbate transporter 11 OS=Arabidopsis thaliana GN=NAT11 PE=2 SV=1
Isoform0001741	CRT	PREDICTED: calreticulin [Setaria italica]	Calreticulin OS=Zea mays GN=CRT PE=2 SV=1
Isoform0001742	GOLS2	PREDICTED: galactinol synthase 2-like [Setaria italica]	Galactinol synthase 2 OS=Solanum lycopersicum GN=GOLS2 PE=2 SV=1
Isoform0001743	ASE1	amidophosphoribosyltransferase, chloroplastic-like [Zea mays]	Amidophosphoribosyltransferase 1, chloroplastic OS=Arabidopsis thaliana GN=ASE1 PE=2 SV=1
Isoform0001744	PHR	type II CPD DNA photolyase [Zea mays]	Deoxyribodipyrimidine photo-lyase OS=Oryza sativa subsp. japonica GN=PHR PE=1 SV=1
Isoform0001745	CAS2	PREDICTED: bifunctional L-3-cyanoalanine synthase/cysteine synthase 1, mitochondrial [Oryza brachyantha]	L-3-cyanoalanine synthase 2, mitochondrial OS=Malus domestica GN=CAS2 PE=1 SV=1
Isoform0001746	--	OSIGBa0106P14.6 [Oryza sativa Indica Group]	--
Isoform0001747	HSPRO2	HS1-like protein [Saccharum hybrid cultivar R570]	Nematode resistance protein-like HSPRO2 OS=Arabidopsis thaliana GN=HSPRO2 PE=1 SV=1
Isoform0001748	At3g03360	PREDICTED: F-box protein At4g09920-like [Setaria italica]	F-box/LRR-repeat protein At3g03360 OS=Arabidopsis thaliana GN=At3g03360 PE=2 SV=2
Isoform0001749	SYN4	Sister chromatid cohesion 1 protein 4 [Zea mays]	Sister chromatid cohesion 1 protein 4 OS=Arabidopsis thaliana GN=SYN4 PE=2 SV=1
Isoform0001750	--	glycoprotein [Zea mays]	--
Isoform0001751	CYP711A1	Cytochrome P450 711A1 [Dichanthelium oligosanthes]	Cytochrome P450 711A1 OS=Arabidopsis thaliana GN=CYP711A1 PE=2 SV=1
Isoform0001752	At3g09030	BTB/POZ domain-containing protein [Zea mays]	BTB/POZ domain-containing protein At3g09030 OS=Arabidopsis thaliana GN=At3g09030 PE=2 SV=1
Isoform0001753	--	Retrotransposon-like protein [Zea mays]	--
Isoform0001754	SCPL45	PREDICTED: serine carboxypeptidase-like 45 [Setaria italica]	Serine carboxypeptidase-like 45 OS=Arabidopsis thaliana GN=SCPL45 PE=2 SV=1
Isoform0001755	ABCF1	PREDICTED: ABC transporter F family member 1-like [Zea mays]	ABC transporter F family member 1 OS=Arabidopsis thaliana GN=ABCF1 PE=1 SV=1
Isoform0001756	At1g04910	GDP-fucose protein O-fucosyltransferase [Corchorus olitorius]	Uncharacterized protein At1g04910 OS=Arabidopsis thaliana GN=At1g04910 PE=2 SV=1
Isoform0001757	Os07g0577700	PREDICTED: probable succinyl-CoA ligase [ADP-forming] subunit alpha, mitochondrial [Setaria italica]	Probable succinyl-CoA ligase [ADP-forming] subunit alpha, mitochondrial OS=Oryza sativa subsp. japonica GN=Os07g0577700 PE=1 SV=1
Isoform0001758	--	PREDICTED: 60S ribosomal protein L7-3-like [Setaria italica]	--
Isoform0001759	SSL3	PREDICTED: strictosidine synthase isoform X1 [Zea mays]	Protein STRICTOSIDINE SYNTHASE-LIKE 3 OS=Arabidopsis thaliana GN=SSL3 PE=2 SV=1
Isoform0001760	Pigv	PREDICTED: LOW QUALITY PROTEIN: GPI mannosyltransferase 2-like [Zea mays]	GPI mannosyltransferase 2 OS=Mus musculus GN=Pigv PE=2 SV=2
Isoform0001761	GLU10	PREDICTED: endoglucanase 7 [Setaria italica]	Endoglucanase 7 OS=Oryza sativa subsp. japonica GN=GLU10 PE=2 SV=1
Isoform0001762	--	integral membrane protein DUF6 containing protein [Zea mays]	--
Isoform0001763	AAMP	transducin family protein / WD-40 repeat family protein [Zea mays]	Angio-associated migratory cell protein OS=Canis familiaris GN=AAMP PE=3 SV=1
Isoform0001764	At3g47200	UPF0481 plant-like protein [Medicago truncatula]	UPF0481 protein At3g47200 OS=Arabidopsis thaliana GN=At3g47200 PE=2 SV=1
Isoform0001765	--	Eukaryotic translation initiation factor 4B [Zea mays]	--
Isoform0001766	BRG3	PREDICTED: probable BOI-related E3 ubiquitin-protein ligase 3 isoform X2 [Setaria italica]	Probable BOI-related E3 ubiquitin-protein ligase 3 OS=Arabidopsis thaliana GN=BRG3 PE=1 SV=1
Isoform0001767	SR45	serine/arginine-rich splicing factor SR45-like [Zea mays]	Serine/arginine-rich splicing factor SR45 OS=Arabidopsis thaliana GN=SR45 PE=1 SV=1
Isoform0001768	LONRF1	PREDICTED: LON peptidase N-terminal domain and RING finger protein 1 [Setaria italica]	LON peptidase N-terminal domain and RING finger protein 1 OS=Homo sapiens GN=LONRF1 PE=1 SV=2
Isoform0001769	AMY1.7	alpha-amylase precursor [Zea mays]	Alpha-amylase isozyme 3C OS=Oryza sativa subsp. japonica GN=AMY1.7 PE=2 SV=2
Isoform0001770	SKIP6	ubiquitin-protein ligase [Zea mays]	F-box/kelch-repeat protein SKIP6 OS=Arabidopsis thaliana GN=SKIP6 PE=1 SV=1
Isoform0001771	TBL34	PREDICTED: protein trichome birefringence-like 34 [Zea mays]	Protein trichome birefringence-like 34 OS=Arabidopsis thaliana GN=TBL34 PE=2 SV=2
Isoform0001772	HST	Shikimate O-hydroxycinnamoyltransferase [Dichanthelium oligosanthes]	Shikimate O-hydroxycinnamoyltransferase OS=Nicotiana tabacum GN=HST PE=1 SV=1
Isoform0001773	Os05g0592800	orphans transcription factor, partial [Zea mays]	Probable protein phosphatase 2C 53 OS=Oryza sativa subsp. japonica GN=Os05g0592800 PE=2 SV=1
Isoform0001774	COL14	PREDICTED: zinc finger protein CONSTANS-LIKE 13 [Setaria italica]	Zinc finger protein CONSTANS-LIKE 14 OS=Arabidopsis thaliana GN=COL14 PE=2 SV=2
Isoform0001775	Rbm42	RNA-binding (RRM/RBD/RNP motifs) family protein [Zea mays]	RNA-binding protein 42 OS=Rattus norvegicus GN=Rbm42 PE=1 SV=1
Isoform0001776	--	PREDICTED: probable inactive purple acid phosphatase 1 isoform X1 [Oryza sativa Japonica Group]	--
Isoform0001777	At4g10440	PREDICTED: probable methyltransferase PMT15 [Zea mays]	Probable methyltransferase PMT17 OS=Arabidopsis thaliana GN=At4g10440 PE=3 SV=1
Isoform0001778	YML018C	EamA-like transporter family [Zea mays]	Uncharacterized vacuolar membrane protein YML018C OS=Saccharomyces cerevisiae (strain ATCC 204508 / S288c) GN=YML018C PE=1 SV=1
Isoform0001779	DOF5.3	TPA_inf: Dof-type zinc finger protein 6 [Sorghum bicolor]	Dof zinc finger protein DOF5.3 OS=Arabidopsis thaliana GN=DOF5.3 PE=2 SV=1
Isoform0001780	COL10	zinc finger protein CONSTANS-LIKE 15-like [Zea mays]	Zinc finger protein CONSTANS-LIKE 10 OS=Arabidopsis thaliana GN=COL10 PE=1 SV=1
Isoform0001781	--	Os12g0573800 [Oryza sativa Japonica Group]	--
Isoform0001782	--	PREDICTED: protein N-lysine methyltransferase METTL21A [Setaria italica]	--
Isoform0001783	4CLL3	PREDICTED: 4-coumarate--CoA ligase-like 3 [Zea mays]	4-coumarate--CoA ligase-like 3 OS=Oryza sativa subsp. japonica GN=4CLL3 PE=3 SV=1
Isoform0001784	GDH2	PREDICTED: glutamate dehydrogenase 2-like [Setaria italica]	Glutamate dehydrogenase 2 OS=Arabidopsis thaliana GN=GDH2 PE=1 SV=1
Isoform0001785	TBL34	PREDICTED: protein trichome birefringence-like 34 [Zea mays]	Protein trichome birefringence-like 34 OS=Arabidopsis thaliana GN=TBL34 PE=2 SV=2
Isoform0001786	GINS2	DNA replication complex GINS protein PSF2 [Aegilops tauschii subsp. tauschii] [Aegilops tauschii]	DNA replication complex GINS protein PSF2 OS=Arabidopsis thaliana GN=GINS2 PE=2 SV=2
Isoform0001787	DEK	DEK domain-containing chromatin associated protein [Zea mays]	Protein DEK OS=Homo sapiens GN=DEK PE=1 SV=1
Isoform0001788	TIC32	Retinol dehydrogenase 14 [Zea mays]	Short-chain dehydrogenase TIC 32, chloroplastic OS=Arabidopsis thaliana GN=TIC32 PE=2 SV=1
Isoform0001789	At2g36330	PREDICTED: CASP-like protein 4A3 [Setaria italica]	CASP-like protein 4A3 OS=Arabidopsis thaliana GN=At2g36330 PE=2 SV=1
Isoform0001790	--	carboxyl-terminal peptidase precursor [Zea mays]	--
Isoform0001791	Mettl6	S-adenosyl-L-methionine-dependent methyltransferase superfamily protein [Zea mays]	Methyltransferase-like protein 6 OS=Rattus norvegicus GN=Mettl6 PE=2 SV=1
Isoform0001792	DDB_G0282005	multidrug resistance associated protein7 [Zea mays]	Acyl-protein thioesterase 1 homolog 1 OS=Dictyostelium discoideum GN=DDB_G0282005 PE=2 SV=1
Isoform0001793	--	Chloroplast protein HCF243 [Zea mays]	--
Isoform0001794	CSY4	Citrate synthase [Zea mays]	Citrate synthase 4, mitochondrial OS=Arabidopsis thaliana GN=CSY4 PE=1 SV=3
Isoform0001795	AAG	Ricin [Dichanthelium oligosanthes]	Ricin OS=Ricinus communis PE=1 SV=1
Isoform0001796	ASPG1	PREDICTED: protein ASPARTIC PROTEASE IN GUARD CELL 1-like [Setaria italica]	Protein ASPARTIC PROTEASE IN GUARD CELL 1 OS=Arabidopsis thaliana GN=ASPG1 PE=1 SV=1
Isoform0001797	SPS2	PREDICTED: solanesyl-diphosphate synthase 2, chloroplastic [Oryza brachyantha]	Solanesyl-diphosphate synthase 2, chloroplastic OS=Oryza sativa subsp. japonica GN=SPS2 PE=1 SV=2
Isoform0001798	--	ATA15 protein [Saccharum hybrid cultivar R570]	--
Isoform0001799	--	PREDICTED: LOC100285061 isoform X2 [Zea mays]	--
Isoform0001800	DRG2	developmentally-regulated GTP-binding protein [Saccharum hybrid cultivar R570]	Developmentally-regulated G-protein 2 OS=Arabidopsis thaliana GN=DRG2 PE=2 SV=1
Isoform0001801	NUP155	Nuclear pore complex protein NUP155 [Zea mays]	Nuclear pore complex protein NUP155 OS=Arabidopsis thaliana GN=NUP155 PE=1 SV=1
Isoform0001802	CUT1	3-ketoacyl-CoA synthase 6 [Dichanthelium oligosanthes]	3-ketoacyl-CoA synthase 6 OS=Arabidopsis thaliana GN=CUT1 PE=1 SV=1
Isoform0001803	ADT6	PREDICTED: arogenate dehydratase/prephenate dehydratase 6, chloroplastic-like isoform X1 [Zea mays]	Arogenate dehydratase/prephenate dehydratase 6, chloroplastic OS=Arabidopsis thaliana GN=ADT6 PE=1 SV=1
Isoform0001804	At5g61530	small G protein family protein / RhoGAP family protein [Zea mays]	Uncharacterized Rho GTPase-activating protein At5g61530 OS=Arabidopsis thaliana GN=At5g61530 PE=1 SV=2
Isoform0001805	At2g27500	Glucan endo-13-beta-glucosidase 14 [Zea mays]	Glucan endo-1,3-beta-glucosidase 14 OS=Arabidopsis thaliana GN=At2g27500 PE=1 SV=2
Isoform0001806	KCS11	fatty acid elongase [Zea mays]	3-ketoacyl-CoA synthase 11 OS=Arabidopsis thaliana GN=KCS11 PE=2 SV=1
Isoform0001807	RPT4B	PREDICTED: 26S protease regulatory subunit 10B homolog A [Zea mays]	26S protease regulatory subunit S10B homolog B OS=Arabidopsis thaliana GN=RPT4B PE=1 SV=1
Isoform0001808	GUX1	glycogenin [Saccharum hybrid cultivar R570]	UDP-glucuronate:xylan alpha-glucuronosyltransferase 1 OS=Arabidopsis thaliana GN=GUX1 PE=2 SV=1
Isoform0001809	BGLU7	Beta-glucosidase 7 [Dichanthelium oligosanthes]	Beta-glucosidase 7 OS=Oryza sativa subsp. japonica GN=BGLU7 PE=1 SV=1
Isoform0001810	TULP9	PREDICTED: tubby-like F-box protein 9 [Setaria italica]	Tubby-like F-box protein 9 OS=Oryza sativa subsp. japonica GN=TULP9 PE=2 SV=1
Isoform0001811	CNR13	PREDICTED: cell number regulator 13-like [Setaria italica]	Cell number regulator 13 OS=Zea mays GN=CNR13 PE=2 SV=1
Isoform0001812	CPK2	FAD-dependent oxidoreductase family protein [Zea mays]	Calcium-dependent protein kinase isoform 2 OS=Oryza sativa subsp. japonica GN=CPK2 PE=2 SV=2
Isoform0001813	--	Retrotransposon-like protein [Zea mays]	--
Isoform0001814	HT1	PREDICTED: serine/threonine-protein kinase HT1 [Setaria italica]	Serine/threonine-protein kinase HT1 OS=Arabidopsis thaliana GN=HT1 PE=1 SV=1
Isoform0001815	eif2a	PREDICTED: eukaryotic translation initiation factor 2A [Setaria italica]	Eukaryotic translation initiation factor 2A OS=Dictyostelium discoideum GN=eif2a PE=3 SV=1
Isoform0001816	BAG1	PREDICTED: BAG family molecular chaperone regulator 1-like [Zea mays]	BAG family molecular chaperone regulator 1 OS=Arabidopsis thaliana GN=BAG1 PE=1 SV=1
Isoform0001817	--	plant/F20M13-60 protein [Zea mays]	--
Isoform0001818	At5g67130	PREDICTED: PI-PLC X domain-containing protein At5g67130 [Setaria italica]	PI-PLC X domain-containing protein At5g67130 OS=Arabidopsis thaliana GN=At5g67130 PE=1 SV=1
Isoform0001819	--	PWWP domain protein [Zea mays]	--
Isoform0001820	CHM	PREDICTED: rab proteins geranylgeranyltransferase component A 2-like [Zea mays]	Rab proteins geranylgeranyltransferase component A 1 OS=Homo sapiens GN=CHM PE=1 SV=3
Isoform0001821	DDB_G0281815	PREDICTED: Golgi to ER traffic protein 4 homolog isoform X1 [Setaria italica]	Golgi to ER traffic protein 4 homolog OS=Dictyostelium discoideum GN=DDB_G0281815 PE=3 SV=1
Isoform0001822	ZNHIT2	PREDICTED: zinc finger HIT domain-containing protein 2-like [Zea mays]	Zinc finger HIT domain-containing protein 2 OS=Homo sapiens GN=ZNHIT2 PE=1 SV=1
Isoform0001823	DNAJ1	Chaperone protein dnaJ 3 [Zea mays]	DnaJ protein homolog OS=Cucumis sativus GN=DNAJ1 PE=2 SV=1
Isoform0001824	HGO	PREDICTED: homogentisate 1,2-dioxygenase [Setaria italica]	Homogentisate 1,2-dioxygenase OS=Oryza sativa subsp. japonica GN=HGO PE=2 SV=1
Isoform0001825	GAUT11	PREDICTED: probable galacturonosyltransferase 11 [Setaria italica]	Probable galacturonosyltransferase 11 OS=Arabidopsis thaliana GN=GAUT11 PE=2 SV=1
Isoform0001826	At4g14103	PREDICTED: F-box protein At4g09920-like [Setaria italica]	F-box/LRR-repeat protein At4g14103 OS=Arabidopsis thaliana GN=At4g14103 PE=2 SV=1
Isoform0001827	UBQ4	PREDICTED: polyubiquitin 4 isoform X2 [Vitis vinifera]	Polyubiquitin 4 OS=Arabidopsis thaliana GN=UBQ4 PE=1 SV=1
Isoform0001828	alg7	UDP-N-acetylglucosamine--dolichyl-phosphate N-acetylglucosaminephosphotransferase [Zea mays]	UDP-N-acetylglucosamine--dolichyl-phosphate N-acetylglucosaminephosphotransferase OS=Dictyostelium discoideum GN=alg7 PE=3 SV=1
Isoform0001829	--	RING/FYVE/PHD zinc finger superfamily protein [Zea mays]	--
Isoform0001830	GTE4	PREDICTED: bromodomain containing protein isoform X3 [Zea mays]	Transcription factor GTE4 OS=Arabidopsis thaliana GN=GTE4 PE=2 SV=1
Isoform0001831	Os05g0123100	glycosyltransferase [Saccharum officinarum]	Probable glucuronosyltransferase Os05g0123100 OS=Oryza sativa subsp. japonica GN=Os05g0123100 PE=2 SV=1
Isoform0001832	WDR13	PREDICTED: WD repeat-containing protein 13 [Setaria italica]	WD repeat-containing protein 13 OS=Pan troglodytes GN=WDR13 PE=3 SV=1
Isoform0001833	ASIL2	PREDICTED: trihelix transcription factor ASIL2-like [Setaria italica]	Trihelix transcription factor ASIL2 OS=Arabidopsis thaliana GN=ASIL2 PE=2 SV=1
Isoform0001834	UEL-1	PREDICTED: probable UDP-arabinose 4-epimerase 1 [Setaria italica]	Probable UDP-arabinose 4-epimerase 1 OS=Oryza sativa subsp. japonica GN=UEL-1 PE=2 SV=2
Isoform0001835	ATL55	PREDICTED: E3 ubiquitin-protein ligase Os04g0590900-like [Setaria italica]	E3 ubiquitin-protein ligase RING1 OS=Arabidopsis thaliana GN=ATL55 PE=1 SV=1
Isoform0001836	GA2OX1	gibberellin 2-beta-dioxygenase [Saccharum hybrid cultivar R570]	Gibberellin 2-beta-dioxygenase 1 OS=Pisum sativum GN=GA2OX1 PE=1 SV=1
Isoform0001837	--	Retrovirus-related Pol polyprotein from transposon TNT 1-94 [Triticum urartu]	--
Isoform0001838	SCPL45	uncharacterized LOC100272373 [Zea mays]	Serine carboxypeptidase-like 45 OS=Arabidopsis thaliana GN=SCPL45 PE=2 SV=1
Isoform0001839	UGD4	UDP-glucose 6-dehydrogenase [Zea mays]	UDP-glucose 6-dehydrogenase 4 OS=Oryza sativa subsp. japonica GN=UGD4 PE=2 SV=1
Isoform0001840	TPKA	Two-pore potassium channel 1 [Zea mays]	Two pore potassium channel a OS=Oryza sativa subsp. japonica GN=TPKA PE=1 SV=1
Isoform0001841	--	--	--
Isoform0001842	--	--	--
Isoform0001843	Os02g0621700	Succinyl-CoA ligase [ADP-forming] subunit beta, mitochondrial [Dichanthelium oligosanthes]	Succinyl-CoA ligase [ADP-forming] subunit beta, mitochondrial OS=Oryza sativa subsp. japonica GN=Os02g0621700 PE=1 SV=1
Isoform0001844	At5g48380	BRASSINOSTEROID INSENSITIVE 1-associated receptor kinase 1 precursor [Zea mays]	Probably inactive leucine-rich repeat receptor-like protein kinase At5g48380 OS=Arabidopsis thaliana GN=At5g48380 PE=1 SV=1
Isoform0001845	HSP90	Endoplasmin-like protein [Dichanthelium oligosanthes]	Endoplasmin homolog OS=Hordeum vulgare PE=2 SV=1
Isoform0001846	KINB1	SNF1-related protein kinase regulatory subunit beta-1 [Dichanthelium oligosanthes]	SNF1-related protein kinase regulatory subunit beta-1 OS=Arabidopsis thaliana GN=KINB1 PE=1 SV=1
Isoform0001847	GCR2	PREDICTED: LOC100282928 isoform X1 [Zea mays]	LanC-like protein GCR2 OS=Arabidopsis thaliana GN=GCR2 PE=1 SV=1
Isoform0001848	--	--	--
Isoform0001849	--	hypothetical protein SORBI_002G099400 [Sorghum bicolor]	--
Isoform0001850	FER	PREDICTED: receptor-like protein kinase FERONIA [Zea mays]	Receptor-like protein kinase FERONIA OS=Arabidopsis thaliana GN=FER PE=1 SV=1
Isoform0001851	RPN5A	PREDICTED: 26S proteasome non-ATPase regulatory subunit 12 homolog A-like [Oryza brachyantha]	26S proteasome non-ATPase regulatory subunit 12 homolog A OS=Arabidopsis thaliana GN=RPN5A PE=1 SV=1
Isoform0001852	VTC5	VTC2 [Zea mays]	GDP-L-galactose phosphorylase 2 OS=Arabidopsis thaliana GN=VTC5 PE=1 SV=1
Isoform0001853	--	peptidase [Medicago truncatula]	--
Isoform0001854	UGT92A1	PREDICTED: UDP-glycosyltransferase 92A1 isoform X1 [Oryza sativa Japonica Group]	UDP-glycosyltransferase 92A1 OS=Arabidopsis thaliana GN=UGT92A1 PE=2 SV=1
Isoform0001855	DOR	PREDICTED: F-box protein At5g07610-like [Setaria italica]	F-box protein DOR OS=Arabidopsis thaliana GN=DOR PE=1 SV=2
Isoform0001856	NAC007	secondary wall NAC master switch [Panicum virgatum]	NAC domain-containing protein 7 OS=Arabidopsis thaliana GN=NAC007 PE=1 SV=2
Isoform0001857	GYP7	Ypt/Rab-GAP domain of gyp1p superfamily protein [Zea mays]	GTPase-activating protein GYP7 OS=Yarrowia lipolytica (strain CLIB 122 / E 150) GN=GYP7 PE=3 SV=2
Isoform0001858	KCS12	PREDICTED: 3-ketoacyl-CoA synthase 12-like [Setaria italica]	3-ketoacyl-CoA synthase 12 OS=Arabidopsis thaliana GN=KCS12 PE=2 SV=1
Isoform0001859	Os02g0581300	ASC1-like protein 1 [Zea mays]	ASC1-like protein 1 OS=Oryza sativa subsp. japonica GN=Os02g0581300 PE=2 SV=1
Isoform0001860	Arf2	PREDICTED: ADP-ribosylation factor isoform X2 [Oryza sativa Japonica Group]	ADP-ribosylation factor 2 OS=Rattus norvegicus GN=Arf2 PE=2 SV=1
Isoform0001861	ANK2	PREDICTED: ankyrin-1-like isoform X1 [Setaria italica]	Ankyrin-2 OS=Homo sapiens GN=ANK2 PE=1 SV=4
Isoform0001862	--	shikimate kinase-like protein [Triticum aestivum]	--
Isoform0001863	ILL1	PREDICTED: IAA-amino acid hydrolase ILR1-like 1 [Setaria italica]	IAA-amino acid hydrolase ILR1-like 1 OS=Oryza sativa subsp. japonica GN=ILL1 PE=2 SV=1
Isoform0001864	SLD2	delta8-sphingolipid desaturase [Sorghum bicolor]	Delta(8)-fatty-acid desaturase 2 OS=Arabidopsis thaliana GN=SLD2 PE=1 SV=1
Isoform0001865	FAD2	fatty acid desaturase [Sorghum bicolor]	Omega-6 fatty acid desaturase, endoplasmic reticulum OS=Brassica juncea PE=2 SV=1
Isoform0001866	LECRKS5	PREDICTED: probable L-type lectin-domain containing receptor kinase S.5 [Zea mays]	Probable L-type lectin-domain containing receptor kinase S.5 OS=Arabidopsis thaliana GN=LECRKS5 PE=2 SV=1
Isoform0001867	NUDT19	hydrolase, NUDIX family protein [Zea mays]	Nudix hydrolase 19, chloroplastic OS=Arabidopsis thaliana GN=NUDT19 PE=1 SV=1
Isoform0001868	HMGS	PREDICTED: hydroxymethylglutaryl-CoA synthase [Oryza sativa Japonica Group]	Hydroxymethylglutaryl-CoA synthase OS=Arabidopsis thaliana GN=HMGS PE=1 SV=2
Isoform0001869	LCBK1	PREDICTED: sphingoid long-chain bases kinase 1-like [Setaria italica]	Sphingoid long-chain bases kinase 1 OS=Arabidopsis thaliana GN=LCBK1 PE=1 SV=1
Isoform0001870	--	--	--
Isoform0001871	--	--	--
Isoform0001872	--	PREDICTED: dentin sialophosphoprotein-like [Zea mays]	--
Isoform0001873	holn1	PREDICTED: CD2 antigen cytoplasmic tail-binding protein 2 homolog isoform X1 [Setaria italica]	CD2 antigen cytoplasmic tail-binding protein 2 homolog OS=Drosophila melanogaster GN=holn1 PE=1 SV=1
Isoform0001874	--	ricin B-like lectin R40G2 [Aegilops tauschii subsp. tauschii] [Aegilops tauschii]	--
Isoform0001875	ATL7	PREDICTED: RING-H2 finger protein ATL58-like [Setaria italica]	RING-H2 finger protein ATL7 OS=Arabidopsis thaliana GN=ATL7 PE=2 SV=1
Isoform0001876	CYCH1-1	Cyclin-H1-1 [Saccharum hybrid cultivar R570]	Cyclin-H1-1 OS=Oryza sativa subsp. japonica GN=CYCH1-1 PE=1 SV=1
Isoform0001877	Os01g0926700	PREDICTED: probable glucuronosyltransferase Os01g0926700 [Setaria italica]	Probable glucuronosyltransferase Os01g0926700 OS=Oryza sativa subsp. japonica GN=Os01g0926700 PE=3 SV=1
Isoform0001878	Crbn	PREDICTED: protein cereblon-like isoform X1 [Zea mays]	Protein cereblon OS=Rattus norvegicus GN=Crbn PE=1 SV=1
Isoform0001879	COX15	PREDICTED: cytochrome c oxidase assembly protein COX15-like [Setaria italica]	Cytochrome c oxidase assembly protein COX15 OS=Arabidopsis thaliana GN=COX15 PE=2 SV=1
Isoform0001880	GBF1	PREDICTED: transcription factor HBP-1a-like [Setaria italica]	Transcription factor HBP-1a OS=Triticum aestivum PE=2 SV=1
Isoform0001881	VPS11	PREDICTED: vacuolar protein-sorting-associated protein 11 homolog [Brachypodium distachyon]	Vacuolar protein-sorting-associated protein 11 homolog OS=Arabidopsis thaliana GN=VPS11 PE=1 SV=1
Isoform0001882	asd	aspartate-semialdehyde dehydrogenase [Zea mays]	Aspartate-semialdehyde dehydrogenase OS=Aquifex aeolicus (strain VF5) GN=asd PE=3 SV=1
Isoform0001883	PFK3	6-phosphofructokinase 2 [Zea mays]	ATP-dependent 6-phosphofructokinase 3 OS=Arabidopsis thaliana GN=PFK3 PE=1 SV=1
Isoform0001884	At5g27450	Mevalonate kinase [Zea mays]	Mevalonate kinase OS=Arabidopsis thaliana GN=At5g27450 PE=2 SV=1
Isoform0001885	RPA2A	PREDICTED: replication protein A 32 kDa subunit A-like [Setaria italica]	Replication protein A 32 kDa subunit A OS=Oryza sativa subsp. japonica GN=RPA2A PE=1 SV=1
Isoform0001886	Crnkl1	Tetratricopeptide repeat (TPR)-like superfamily protein [Zea mays]	Crooked neck-like protein 1 OS=Rattus norvegicus GN=Crnkl1 PE=2 SV=1
Isoform0001887	RBP45	PREDICTED: polyadenylate-binding protein RBP45 [Setaria italica]	Polyadenylate-binding protein RBP45 OS=Nicotiana plumbaginifolia GN=RBP45 PE=1 SV=1
Isoform0001888	SECA1	Protein translocase subunit SECA1, chloroplastic [Dichanthelium oligosanthes]	Protein translocase subunit SECA1, chloroplastic OS=Arabidopsis thaliana GN=SECA1 PE=2 SV=2
Isoform0001889	CUTA1	Protein CutA 1, chloroplastic [Dichanthelium oligosanthes]	Protein CutA 1, chloroplastic OS=Oryza sativa subsp. japonica GN=CUTA1 PE=1 SV=1
Isoform0001890	--	PREDICTED: vegetative cell wall protein gp1 [Setaria italica]	--
Isoform0001891	CBL2	CBL3 [Saccharum hybrid cultivar ROC22]	Calcineurin B-like protein 2 OS=Oryza sativa subsp. japonica GN=CBL2 PE=2 SV=1
Isoform0001892	Os07g0647900	PREDICTED: LOW QUALITY PROTEIN: DEAD-box ATP-dependent RNA helicase 57-like [Zea mays]	DEAD-box ATP-dependent RNA helicase 57 OS=Oryza sativa subsp. japonica GN=Os07g0647900 PE=2 SV=2
Isoform0001893	MED13	polymerase II transcription-mediator3 [Zea mays]	Mediator of RNA polymerase II transcription subunit 13 OS=Arabidopsis thaliana GN=MED13 PE=1 SV=1
Isoform0001894	MAA3	PREDICTED: probable helicase MAGATAMA 3 [Oryza sativa Japonica Group]	Probable helicase MAGATAMA 3 OS=Arabidopsis thaliana GN=MAA3 PE=2 SV=1
Isoform0001895	ERD3	PREDICTED: ankyrin protein kinase-like isoform X1 [Zea mays]	Probable methyltransferase PMT21 OS=Arabidopsis thaliana GN=ERD3 PE=2 SV=1
Isoform0001896	--	--	--
Isoform0001897	SNC1	Pc protein B [Sorghum bicolor]	Protein SUPPRESSOR OF npr1-1, CONSTITUTIVE 1 OS=Arabidopsis thaliana GN=SNC1 PE=1 SV=3
Isoform0001898	--	PREDICTED: histone acetyltransferase KAT6B-like [Oryza sativa Japonica Group]	--
Isoform0001899	--	Protein DAMAGED DNA-BINDING 2 [Zea mays]	--
Isoform0001900	SHM1	PREDICTED: serine hydroxymethyltransferase, mitochondrial [Setaria italica]	Serine hydroxymethyltransferase, mitochondrial OS=Solanum tuberosum PE=2 SV=1
Isoform0001901	--	Os03g0144000, partial [Oryza sativa Japonica Group]	--
Isoform0001902	--	Tac7077 [Sorghum propinquum]	--
Isoform0001903	At1g31830	permease [Saccharum hybrid cultivar R570]	Probable polyamine transporter At1g31830 OS=Arabidopsis thaliana GN=At1g31830 PE=2 SV=1
Isoform0001904	tipD	Autophagy-related protein 16 [Dichanthelium oligosanthes]	Protein tipD OS=Dictyostelium discoideum GN=tipD PE=3 SV=1
Isoform0001905	AGD12	ADP-ribosylation factor GTPase-activating protein AGD12 [Zea mays]	ADP-ribosylation factor GTPase-activating protein AGD12 OS=Arabidopsis thaliana GN=AGD12 PE=1 SV=1
Isoform0001906	SPBC2A9.03	WD-repeat protein-like [Zea mays]	Uncharacterized WD repeat-containing protein C2A9.03 OS=Schizosaccharomyces pombe (strain 972 / ATCC 24843) GN=SPBC2A9.03 PE=3 SV=2
Isoform0001907	Os02g0180000	protein phosphatase 2C isoform gamma [Zea mays]	Probable protein phosphatase 2C 11 OS=Oryza sativa subsp. japonica GN=Os02g0180000 PE=2 SV=1
Isoform0001908	MAN1	Mannan endo-14-beta-mannosidase 7 [Zea mays]	Mannan endo-1,4-beta-mannosidase 1 OS=Oryza sativa subsp. japonica GN=MAN1 PE=2 SV=2
Isoform0001909	DOF5.6	TPA_inf: Dof-type zinc finger protein 17, partial [Sorghum bicolor]	Dof zinc finger protein DOF5.6 OS=Arabidopsis thaliana GN=DOF5.6 PE=2 SV=2
Isoform0001910	PEL1	PREDICTED: protein PELOTA 1 [Setaria italica]	Protein PELOTA 1 OS=Arabidopsis thaliana GN=PEL1 PE=2 SV=1
Isoform0001911	--	calcium ion-binding protein [Medicago truncatula]	--
Isoform0001912	BXL7	PREDICTED: probable beta-D-xylosidase 7 [Setaria italica]	Probable beta-D-xylosidase 7 OS=Arabidopsis thaliana GN=BXL7 PE=2 SV=2
Isoform0001913	XYLA	xylose isomerase [Zea mays]	Xylose isomerase OS=Hordeum vulgare GN=XYLA PE=1 SV=1
Isoform0001914	--	NAD(P)-binding Rossmann-fold superfamily protein [Zea mays]	--
Isoform0001915	NPF8.3	PREDICTED: protein NRT1/ PTR FAMILY 8.3-like [Zea mays]	Protein NRT1/ PTR FAMILY 8.3 OS=Arabidopsis thaliana GN=NPF8.3 PE=1 SV=1
Isoform0001916	PUB9	U-box domain-containing protein 9 [Dichanthelium oligosanthes]	U-box domain-containing protein 9 OS=Arabidopsis thaliana GN=PUB9 PE=1 SV=1
Isoform0001917	--	Os10g0135300, partial [Oryza sativa Japonica Group]	--
Isoform0001918	APK1A	Protein kinase APK1A chloroplastic [Zea mays]	Protein kinase APK1A, chloroplastic OS=Arabidopsis thaliana GN=APK1A PE=2 SV=1
Isoform0001919	--	PREDICTED: axoneme-associated protein mst101(2) [Zea mays]	--
Isoform0001920	--	Translocon-associated protein subunit alpha [Dichanthelium oligosanthes]	--
Isoform0001921	--	Receptor-like kinase-like [Zea mays]	--
Isoform0001922	surE	Survival protein SurE-like phosphatase/nucleotidase [Zea mays]	5'-nucleotidase SurE OS=Flavobacterium psychrophilum (strain JIP02/86 / ATCC 49511) GN=surE PE=3 SV=1
Isoform0001923	PPR336	membrane-associated salt-inducible protein [Zea mays]	Pentatricopeptide repeat-containing protein At1g61870, mitochondrial OS=Arabidopsis thaliana GN=PPR336 PE=2 SV=2
Isoform0001924	LDHA	PREDICTED: L-lactate dehydrogenase A [Oryza sativa Japonica Group]	L-lactate dehydrogenase A OS=Hordeum vulgare PE=1 SV=1
Isoform0001925	POLD2	PREDICTED: DNA polymerase delta small subunit [Setaria italica]	DNA polymerase delta small subunit OS=Oryza sativa subsp. japonica GN=POLD2 PE=2 SV=1
Isoform0001926	MCM5	minichromosome maintenance 5 protein, partial [Panicum virgatum]	DNA replication licensing factor MCM5 OS=Oryza sativa subsp. japonica GN=MCM5 PE=2 SV=1
Isoform0001927	At5g61530	PREDICTED: uncharacterized Rho GTPase-activating protein At5g61530 [Setaria italica]	Uncharacterized Rho GTPase-activating protein At5g61530 OS=Arabidopsis thaliana GN=At5g61530 PE=1 SV=2
Isoform0001928	--	transducin family protein / WD-40 repeat family protein [Zea mays]	--
Isoform0001929	--	--	--
Isoform0001930	WVD2	Protein WVD2-like 5 [Zea mays]	Protein WAVE-DAMPENED 2 OS=Arabidopsis thaliana GN=WVD2 PE=2 SV=1
Isoform0001931	GAE6	PREDICTED: UDP-glucuronate 4-epimerase 6-like [Setaria italica]	UDP-glucuronate 4-epimerase 6 OS=Arabidopsis thaliana GN=GAE6 PE=1 SV=1
Isoform0001932	--	hypothetical protein SORBI_004G061700 [Sorghum bicolor]	--
Isoform0001933	--	inverted formin-2-like [Zea mays]	--
Isoform0001934	FBX6	PREDICTED: F-box only protein 6-like [Zea mays]	F-box only protein 6 OS=Arabidopsis thaliana GN=FBX6 PE=2 SV=1
Isoform0001935	CID12	CID11 [Zea mays]	Polyadenylate-binding protein-interacting protein 12 OS=Arabidopsis thaliana GN=CID12 PE=1 SV=1
Isoform0001936	pomgnt2	PREDICTED: glycosyltransferase isoform X1 [Zea mays]	Protein O-linked-mannose beta-1,4-N-acetylglucosaminyltransferase 2 OS=Takifugu rubripes GN=pomgnt2 PE=2 SV=1
Isoform0001937	--	--	--
Isoform0001938	SRD2	snRNA-activating protein complex subunit [Zea mays]	snRNA-activating protein complex subunit OS=Arabidopsis thaliana GN=SRD2 PE=1 SV=1
Isoform0001939	ZIFL1	PREDICTED: protein ZINC INDUCED FACILITATOR-LIKE 1-like [Setaria italica]	Protein ZINC INDUCED FACILITATOR-LIKE 1 OS=Arabidopsis thaliana GN=ZIFL1 PE=2 SV=1
Isoform0001940	At1g62600	Flavin-containing monooxygenase FMO GS-OX5 [Zea mays]	Flavin-containing monooxygenase FMO GS-OX-like 4 OS=Arabidopsis thaliana GN=At1g62600 PE=2 SV=1
Isoform0001941	PVA13	VAP27-2 [Zea mays]	Vesicle-associated protein 1-3 OS=Arabidopsis thaliana GN=PVA13 PE=2 SV=1
Isoform0001942	BAG1	BAG family molecular chaperone regulator 3 [Dichanthelium oligosanthes]	BAG family molecular chaperone regulator 1 OS=Arabidopsis thaliana GN=BAG1 PE=1 SV=1
Isoform0001943	--	Os04g0689500, partial [Oryza sativa Japonica Group]	--
Isoform0001944	--	Pentatricopeptide repeat-containing protein [Dichanthelium oligosanthes]	--
Isoform0001945	Os05g0537400	PREDICTED: probable protein phosphatase 2C 50 [Setaria italica]	Probable protein phosphatase 2C 50 OS=Oryza sativa subsp. japonica GN=Os05g0537400 PE=3 SV=1
Isoform0001946	AIM32	Sucrose cleavage protein-like protein [Zea mays]	Altered inheritance of mitochondria protein 32 OS=Meyerozyma guilliermondii (strain ATCC 6260 / CBS 566 / DSM 6381 / JCM 1539 / NBRC 10279 / NRRL Y-324) GN=AIM32 PE=3 SV=2
Isoform0001947	PTI1	pto kinase interactor [Saccharum hybrid cultivar R570]	Pto-interacting protein 1 OS=Solanum lycopersicum GN=PTI1 PE=1 SV=2
Isoform0001948	MYOB7	OSIGBa0130O15.5 [Oryza sativa Indica Group]	Myosin-binding protein 7 OS=Arabidopsis thaliana GN=MYOB7 PE=1 SV=1
Isoform0001949	TPR1	topless-related2 [Zea mays]	Topless-related protein 1 OS=Arabidopsis thaliana GN=TPR1 PE=1 SV=3
Isoform0001950	ZIFL1	PREDICTED: protein ZINC INDUCED FACILITATOR-LIKE 1-like isoform X1 [Brachypodium distachyon]	Protein ZINC INDUCED FACILITATOR-LIKE 1 OS=Arabidopsis thaliana GN=ZIFL1 PE=2 SV=1
Isoform0001951	--	PREDICTED: ATP synthase subunit alpha, mitochondrial-like [Gossypium arboreum]	--
Isoform0001952	faeA	lipase precursor [Zea mays]	Lipase OS=Rhizomucor miehei PE=1 SV=2
Isoform0001953	--	Hydrolase-like protein family [Zea mays]	--
Isoform0001954	GDH1	PREDICTED: glutamate dehydrogenase [Setaria italica]	Glutamate dehydrogenase OS=Zea mays GN=GDH1 PE=1 SV=1
Isoform0001955	CYP73A1	cinnamate 4-hydroxylase 2 [Miscanthus x giganteus]	Trans-cinnamate 4-monooxygenase OS=Helianthus tuberosus GN=CYP73A1 PE=1 SV=1
Isoform0001956	--	Sphingomyelin synthetase family protein [Zea mays]	--
Isoform0001957	OVA7	seryl-tRNA synthetase [Zea mays]	Serine--tRNA ligase, chloroplastic/mitochondrial OS=Arabidopsis thaliana GN=OVA7 PE=2 SV=1
Isoform0001958	REFA1	elongation factor 1-alpha [Saccharum hybrid cultivar R570]	Elongation factor 1-alpha OS=Oryza sativa subsp. japonica GN=REFA1 PE=2 SV=2
Isoform0001959	ATG18D	PREDICTED: autophagy-related protein 18d-like [Setaria italica]	Autophagy-related protein 18d OS=Arabidopsis thaliana GN=ATG18D PE=2 SV=1
Isoform0001960	GDPDL2	PREDICTED: probable receptor-like protein kinase At5g20050 isoform X1 [Zea mays]	Glycerophosphodiester phosphodiesterase protein kinase domain-containing GDPDL2 OS=Arabidopsis thaliana GN=GDPDL2 PE=1 SV=1
Isoform0001961	DRIP2	PREDICTED: E3 ubiquitin protein ligase DRIP2-like [Setaria italica]	E3 ubiquitin protein ligase DRIP2 OS=Arabidopsis thaliana GN=DRIP2 PE=1 SV=1
Isoform0001962	APS3	ATP-sulfurylase 3, chloroplastic-like [Zea mays]	ATP-sulfurylase 3, chloroplastic OS=Arabidopsis thaliana GN=APS3 PE=1 SV=1
Isoform0001963	HSP81-1	heat shock protein 90 [Saccharum hybrid cultivar SP80-3280]	Heat shock protein 81-1 OS=Oryza sativa subsp. japonica GN=HSP81-1 PE=3 SV=2
Isoform0001964	Os01g0723600	PREDICTED: ribose-phosphate pyrophosphokinase 3, chloroplastic-like [Setaria italica]	Ribose-phosphate pyrophosphokinase 3, chloroplastic OS=Oryza sativa subsp. japonica GN=Os01g0723600 PE=2 SV=1
Isoform0001965	ENO1	enolase 1 [Zea mays]	Enolase 1 OS=Zea mays GN=ENO1 PE=2 SV=1
Isoform0001966	ASPG2	Aspartyl protease family protein [Dichanthelium oligosanthes]	Protein ASPARTIC PROTEASE IN GUARD CELL 2 OS=Arabidopsis thaliana GN=ASPG2 PE=2 SV=1
Isoform0001967	At1g65240	Eukaryotic aspartyl protease family protein [Zea mays]	Aspartic proteinase-like protein 2 OS=Arabidopsis thaliana GN=At1g65240 PE=1 SV=2
Isoform0001968	--	PREDICTED: protein ACCELERATED CELL DEATH 6 isoform X1 [Oryza sativa Japonica Group]	--
Isoform0001969	--	ATP synthase subunit b, partial [Anthurium amnicola]	--
Isoform0001970	QCT	Glutaminyl-peptide cyclotransferase [Zea mays]	Glutaminyl-peptide cyclotransferase OS=Arabidopsis thaliana GN=QCT PE=1 SV=1
Isoform0001971	OMT8	PREDICTED: benzoate O-methyltransferase-like [Setaria italica]	Benzoate O-methyltransferase OS=Zea mays GN=OMT8 PE=1 SV=1
Isoform0001972	HSH155	PREDICTED: splicing factor 3B subunit 1 [Setaria italica]	U2 snRNP component HSH155 OS=Saccharomyces cerevisiae (strain ATCC 204508 / S288c) GN=HSH155 PE=1 SV=1
Isoform0001973	UEL-1	PREDICTED: probable UDP-arabinose 4-epimerase 1 [Setaria italica]	Probable UDP-arabinose 4-epimerase 1 OS=Oryza sativa subsp. japonica GN=UEL-1 PE=2 SV=2
Isoform0001974	SR45A	RNA-binding (RRM/RBD/RNP motifs) family protein [Zea mays]	Serine/arginine-rich splicing factor SR45a OS=Arabidopsis thaliana GN=SR45A PE=1 SV=1
Isoform0001975	At5g22620	PREDICTED: 2-carboxy-D-arabinitol-1-phosphatase [Oryza sativa Japonica Group]	2-carboxy-D-arabinitol-1-phosphatase OS=Triticum aestivum PE=1 SV=1
Isoform0001976	--	Os08g0473300 [Oryza sativa Japonica Group]	--
Isoform0001977	NAC008	PREDICTED: NAC domain-containing protein 8-like isoform X2 [Zea mays]	NAC domain-containing protein 8 OS=Arabidopsis thaliana GN=NAC008 PE=2 SV=1
Isoform0001978	At1g13570	F-box/FBD/LRR-repeat protein [Zea mays]	F-box/FBD/LRR-repeat protein At1g13570 OS=Arabidopsis thaliana GN=At1g13570 PE=2 SV=1
Isoform0001979	Os02g0581300	PREDICTED: ASC1-like protein 1 isoform X1 [Zea mays]	ASC1-like protein 1 OS=Oryza sativa subsp. japonica GN=Os02g0581300 PE=2 SV=1
Isoform0001980	--	B2 protein [Dichanthelium oligosanthes]	B2 protein OS=Daucus carota PE=2 SV=1
Isoform0001981	CPK8	Calcium-dependent protein kinase 2 [Zea mays]	Calcium-dependent protein kinase 8 OS=Arabidopsis thaliana GN=CPK8 PE=1 SV=1
Isoform0001982	GATL4	PREDICTED: probable galacturonosyltransferase-like 3 [Setaria italica]	Probable galacturonosyltransferase-like 4 OS=Arabidopsis thaliana GN=GATL4 PE=2 SV=1
Isoform0001983	FHA2	transcriptional activator FHA1 [Zea mays]	FHA domain-containing protein FHA2 OS=Arabidopsis thaliana GN=FHA2 PE=1 SV=1
Isoform0001984	ARP6	PREDICTED: actin-related protein 6 [Setaria italica]	Actin-related protein 6 OS=Oryza sativa subsp. japonica GN=ARP6 PE=2 SV=1
Isoform0001985	--	F-box domain containing protein [Zea mays]	--
Isoform0001986	RPP2A	60S acidic ribosomal protein P2A-like [Zea mays]	60S acidic ribosomal protein P2A OS=Zea mays GN=RPP2A PE=1 SV=3
Isoform0001987	AAG	Ricin [Dichanthelium oligosanthes]	Ricin OS=Ricinus communis PE=1 SV=1
Isoform0001988	--	formin-binding protein 4 [Ananas comosus]	--
Isoform0001989	ATG18A	autophagy-related protein 18a-like [Zea mays]	Autophagy-related protein 18a OS=Arabidopsis thaliana GN=ATG18A PE=1 SV=1
Isoform0001990	ATG4B	PREDICTED: autophagy-related 4b isoform X1 [Zea mays]	Cysteine protease ATG4B OS=Oryza sativa subsp. indica GN=ATG4B PE=1 SV=2
Isoform0001991	--	--	--
Isoform0001992	SPG20	Senescence/dehydration-associated protein-related [Zea mays]	Spartin OS=Homo sapiens GN=SPG20 PE=1 SV=1
Isoform0001993	TMK1	PREDICTED: probable receptor protein kinase TMK1 [Zea mays]	Receptor protein kinase TMK1 OS=Arabidopsis thaliana GN=TMK1 PE=1 SV=1
Isoform0001994	SSRP1	PREDICTED: FACT complex subunit SSRP1-like [Zea mays]	FACT complex subunit SSRP1 OS=Zea mays GN=SSRP1 PE=1 SV=1
Isoform0001995	SR45A	Serine/arginine-rich splicing factor SR45a [Zea mays]	Serine/arginine-rich splicing factor SR45a OS=Arabidopsis thaliana GN=SR45A PE=1 SV=1
Isoform0001996	--	OSJNBb0016D16.10 [Oryza sativa Japonica Group]	--
Isoform0001997	Os05g0195200	Zinc finger CCCH domain-containing protein 35 [Dichanthelium oligosanthes]	Zinc finger CCCH domain-containing protein 35 OS=Oryza sativa subsp. japonica GN=Os05g0195200 PE=2 SV=1
Isoform0001998	WRKY40	PREDICTED: probable WRKY transcription factor 40 [Setaria italica]	Probable WRKY transcription factor 40 OS=Arabidopsis thaliana GN=WRKY40 PE=1 SV=1
Isoform0001999	BCS1	Protein HYPER-SENSITIVITY-RELATED 4 [Zea mays]	Mitochondrial chaperone BCS1 OS=Saccharomyces cerevisiae (strain ATCC 204508 / S288c) GN=BCS1 PE=1 SV=2
[truncated: 70,672 more rows]
