# Supplementary material for: Global transcriptome changes of elongating internode of sugarcane in response to mepiquat chloride
Source: BMC Genomics. 2021 Jan 25;22:79. doi: 10.1186/s12864-020-07352-w (PMC7831198; doi:10.1186/s12864-020-07352-w)
Supplement: Supplementary file 5 — Additional file 5. KEGG enrichment analysis of DEGs. [file 12864_2020_7352_MOESM5_ESM.xlsx]

## Sheet: C2-VS-D2_up.path
KEGG_A_class	KEGG_B_class	Pathway	C2-VS-D2_up (687)	All (16841)	Pvalue	Qvalue	Pathway ID	Genes	K_IDs
Genetic Information Processing	Replication and repair	DNA replication	45	233	1.65e-18	1.72e-16	ko03030	Isoform0003211;Isoform0005488;Isoform0018637;Isoform0018888;Isoform0020090;Isoform0020411;Isoform0020933;Isoform0022653;Isoform0022794;Isoform0025625;Isoform0026309;Isoform0029167;Isoform0029346;Isoform0029666;Isoform0030453;Isoform0031169;Isoform0033230;Isoform0033976;Isoform0034254;Isoform0034873;Isoform0037787;Isoform0038184;Isoform0038315;Isoform0038448;Isoform0041179;Isoform0042601;Isoform00…	K07466+K10739+K02540+K02209+K02542+K07466+K02542+K07466+K02542+K02210+K02541+K02212+K02212+K07466+K07466+K02542+K02210+K07466+K07466+K02324+K07466+K07466+K07466+K07466+K07466+K07466+K07466+K07466+K07466+K02542+K07466+K02540+K07466+K07466+K02541+K07466+K02324+K10742+K02320+K07466+K02324+K07466+K07466+K02320+K02320
Metabolism	Metabolism of terpenoids and polyketides	Diterpenoid biosynthesis	23	55	4.2e-18	2.19e-16	ko00904	Isoform0000804;Isoform0000825;Isoform0001179;Isoform0001301;Isoform0001643;Isoform0001836;Isoform0002521;Isoform0003446;Isoform0006780;Isoform0012974;Isoform0015418;Isoform0016234;Isoform0025131;Isoform0026856;Isoform0034475;Isoform0036846;Isoform0037020;Isoform0038735;Isoform0051990;Isoform0052110;Isoform0052852;Isoform0053532;Isoform0056564	K04125+K04125+K04125+K04125+K04125+K04125+K04125+K04125+K04125+K04125+K04125+K04125+K04125+K04125+K04125+K04125+K04125+K04125+K04125+K04125+K04125+K04125+K04125
Metabolism	Global and Overview	Biosynthesis of secondary metabolites	233	3669	5.33e-14	1.85e-12	ko01110	Isoform0000488;Isoform0000670;Isoform0000738;Isoform0000787;Isoform0000804;Isoform0000825;Isoform0000923;Isoform0001003;Isoform0001179;Isoform0001271;Isoform0001301;Isoform0001355;Isoform0001643;Isoform0001836;Isoform0002092;Isoform0002521;Isoform0002582;Isoform0002871;Isoform0002908;Isoform0003162;Isoform0003229;Isoform0003429;Isoform0003446;Isoform0003521;Isoform0003750;Isoform0003954;Isoform00…	K13082+K13082+K15397+K05917+K04125+K04125+K05280+K13065+K04125+K05280+K04125+K05280+K04125+K04125+K00850+K04125+K13065+K00787+K13082+K05350+K13082+K00161+K04125+K00873+K05280+K01188+K00430+K00430+K09699+K01641+K09840+K14424+K00430+K14424+K15404+K05280+K13065+K00975+K05917+K13029+K05933+K05280+K04125+K00430+K00787+K00134+K01114+K01792+K05280+K01792+K05280+K00021+K01792+K05933+K01580+K13082+K00787+…
Metabolism	Carbohydrate metabolism	Starch and sucrose metabolism	90	972	1.57e-13	4.08e-12	ko00500	Isoform0002591;Isoform0002639;Isoform0002907;Isoform0003162;Isoform0003271;Isoform0003954;Isoform0005937;Isoform0006017;Isoform0009306;Isoform0011044;Isoform0011354;Isoform0011536;Isoform0012170;Isoform0015430;Isoform0015480;Isoform0015628;Isoform0015660;Isoform0016312;Isoform0016335;Isoform0016625;Isoform0017964;Isoform0019793;Isoform0019846;Isoform0020046;Isoform0020249;Isoform0020288;Isoform00…	K08679+K08679+K01177+K05350+K01177+K01188+K01179+K00975+K08679+K01051+K08679+K08679+K01193+K01179+K08679+K08679+K01177+K05350+K01177+K05350+K01177+K00695+K01177+K00700+K00975+K01188+K01188+K13648+K01051+K01177+K13648+K01177+K13648+K00703+K01188+K01051+K00688+K01177+K00688+K00688+K13648+K01179+K00695+K13648+K13648+K00705+K01188+K01177+K01188+K01188+K13648+K13648+K13648+K01177+K00700+K01051+K01188+…
Metabolism	Biosynthesis of other secondary metabolites	Flavone and flavonol biosynthesis	12	34	4.64e-09	9.64e-08	ko00944	Isoform0000923;Isoform0001271;Isoform0001355;Isoform0003750;Isoform0005869;Isoform0006431;Isoform0008108;Isoform0008806;Isoform0011809;Isoform0012093;Isoform0016807;Isoform0016894	K05280+K05280+K05280+K05280+K05280+K05280+K05280+K05280+K05280+K05280+K05280+K05280
Genetic Information Processing	Replication and repair	Mismatch repair	28	194	5.85e-09	1.01e-07	ko03430	Isoform0003211;Isoform0005488;Isoform0020411;Isoform0022653;Isoform0029666;Isoform0030453;Isoform0033976;Isoform0034254;Isoform0037787;Isoform0037792;Isoform0038184;Isoform0038315;Isoform0038448;Isoform0039753;Isoform0041179;Isoform0042601;Isoform0043874;Isoform0045450;Isoform0045668;Isoform0046659;Isoform0049844;Isoform0050209;Isoform0051334;Isoform0056477;Isoform0062361;Isoform0065851;Isoform00…	K07466+K10739+K07466+K07466+K07466+K07466+K07466+K07466+K07466+K10746+K07466+K07466+K07466+K10858+K07466+K07466+K07466+K07466+K07466+K07466+K07466+K10858+K07466+K07466+K08739+K07466+K07466+K07466
Metabolism	Biosynthesis of other secondary metabolites	Isoquinoline alkaloid biosynthesis	18	87	1.08e-08	1.6e-07	ko00950	Isoform0015930;Isoform0019811;Isoform0022581;Isoform0023123;Isoform0024842;Isoform0030256;Isoform0033775;Isoform0033821;Isoform0033822;Isoform0033922;Isoform0037269;Isoform0040481;Isoform0040484;Isoform0042405;Isoform0043319;Isoform0043645;Isoform0045770;Isoform0046274	K00422+K00422+K00422+K00422+K00422+K00422+K00422+K00422+K00422+K00422+K00422+K00422+K00422+K00422+K00422+K00422+K00422+K00422
Metabolism	Biosynthesis of other secondary metabolites	Flavonoid biosynthesis	20	108	1.24e-08	1.62e-07	ko00941	Isoform0000488;Isoform0000670;Isoform0000923;Isoform0001003;Isoform0001271;Isoform0001355;Isoform0002582;Isoform0002908;Isoform0003229;Isoform0003750;Isoform0005869;Isoform0005879;Isoform0006431;Isoform0008108;Isoform0008806;Isoform0010885;Isoform0011809;Isoform0012093;Isoform0016807;Isoform0016894	K13082+K13082+K05280+K13065+K05280+K05280+K13065+K13082+K13082+K05280+K05280+K13065+K05280+K05280+K05280+K13082+K05280+K05280+K05280+K05280
Metabolism	Metabolism of terpenoids and polyketides	Carotenoid biosynthesis	23	156	8.96e-08	1.04e-06	ko00906	Isoform0004280;Isoform0005362;Isoform0012200;Isoform0018091;Isoform0019694;Isoform0020115;Isoform0022243;Isoform0022708;Isoform0024763;Isoform0029222;Isoform0029477;Isoform0030576;Isoform0033596;Isoform0034193;Isoform0037123;Isoform0037447;Isoform0037849;Isoform0044031;Isoform0045869;Isoform0051313;Isoform0054435;Isoform0061255;Isoform0066575	K09843+K09840+K09840+K09840+K09843+K09838+K09843+K09840+K09840+K09838+K09843+K09838+K09843+K09838+K09838+K09843+K09843+K09840+K09843+K09842+K17913+K09842+K09842
Genetic Information Processing	Replication and repair	Homologous recombination	27	236	1.35e-06	1.4e-05	ko03440	Isoform0003211;Isoform0005488;Isoform0020411;Isoform0022653;Isoform0029666;Isoform0030453;Isoform0033976;Isoform0034254;Isoform0037787;Isoform0038184;Isoform0038315;Isoform0038448;Isoform0041179;Isoform0042601;Isoform0043874;Isoform0045450;Isoform0045668;Isoform0046659;Isoform0049844;Isoform0051334;Isoform0056477;Isoform0059653;Isoform0061254;Isoform0065011;Isoform0065851;Isoform0065960;Isoform00…	K07466+K10739+K07466+K07466+K07466+K07466+K07466+K07466+K07466+K07466+K07466+K07466+K07466+K07466+K07466+K07466+K07466+K07466+K07466+K07466+K07466+K10901+K10866+K10875+K07466+K07466+K07466
Metabolism	Amino acid metabolism	Tyrosine metabolism	19	139	3.73e-06	3.53e-05	ko00350	Isoform0007492;Isoform0015930;Isoform0019811;Isoform0022581;Isoform0023123;Isoform0024842;Isoform0030256;Isoform0033775;Isoform0033821;Isoform0033822;Isoform0033922;Isoform0037269;Isoform0040481;Isoform0040484;Isoform0042405;Isoform0043319;Isoform0043645;Isoform0045770;Isoform0046274	K00451+K00422+K00422+K00422+K00422+K00422+K00422+K00422+K00422+K00422+K00422+K00422+K00422+K00422+K00422+K00422+K00422+K00422+K00422
Genetic Information Processing	Replication and repair	Nucleotide excision repair	28	282	1.35e-05	0.000117	ko03420	Isoform0002058;Isoform0003211;Isoform0005488;Isoform0020411;Isoform0022653;Isoform0029666;Isoform0030453;Isoform0033976;Isoform0034254;Isoform0034873;Isoform0037787;Isoform0038184;Isoform0038315;Isoform0038448;Isoform0041179;Isoform0042601;Isoform0043874;Isoform0045450;Isoform0045668;Isoform0046659;Isoform0049844;Isoform0051334;Isoform0056477;Isoform0059016;Isoform0065851;Isoform0065947;Isoform00…	K10839+K07466+K10739+K07466+K07466+K07466+K07466+K07466+K07466+K02324+K07466+K07466+K07466+K07466+K07466+K07466+K07466+K07466+K07466+K07466+K07466+K07466+K07466+K02324+K07466+K02324+K07466+K07466
Metabolism	Global and Overview	Metabolic pathways	325	6664	1.59e-05	0.000127	ko01100	Isoform0000488;Isoform0000628;Isoform0000670;Isoform0000787;Isoform0000923;Isoform0001003;Isoform0001271;Isoform0001355;Isoform0001511;Isoform0002023;Isoform0002092;Isoform0002426;Isoform0002582;Isoform0002591;Isoform0002639;Isoform0002871;Isoform0002908;Isoform0003048;Isoform0003162;Isoform0003229;Isoform0003429;Isoform0003521;Isoform0003750;Isoform0003767;Isoform0003954;Isoform0004095;Isoform00…	K13082+K07964+K13082+K05917+K05280+K13065+K05280+K05280+K00858+K03146+K00850+K13366+K13065+K08679+K08679+K00787+K13082+K07964+K05350+K13082+K00161+K00873+K05280+K12373+K01188+K00430+K00430+K09699+K01641+K09840+K14424+K00430+K14424+K05280+K13065+K01179+K00975+K05917+K05933+K05280+K00430+K12449+K00787+K00451+K00134+K00294+K01114+K01792+K05280+K01792+K05280+K00021+K08679+K01792+K05933+K01580+K07964+…
Metabolism	Nucleotide metabolism	Pyrimidine metabolism	34	436	0.000239588	0.00178	ko00240	Isoform0007551;Isoform0016984;Isoform0019470;Isoform0020833;Isoform0023609;Isoform0024087;Isoform0024751;Isoform0024888;Isoform0025453;Isoform0026392;Isoform0033689;Isoform0034873;Isoform0036653;Isoform0051281;Isoform0054539;Isoform0056462;Isoform0059016;Isoform0061044;Isoform0061143;Isoform0061577;Isoform0062039;Isoform0063053;Isoform0063175;Isoform0064004;Isoform0064360;Isoform0065400;Isoform00…	K14641+K03006+K01937+K01937+K01937+K01937+K13421+K01937+K01937+K02999+K01937+K02324+K01937+K03021+K13421+K13421+K02324+K02999+K02999+K03018+K13421+K02320+K02999+K03018+K03018+K03018+K03018+K02324+K03018+K03018+K02320+K03021+K02320+K02999
Environmental Information Processing	Signal transduction	Plant hormone signal transduction	55	853	0.000521529	0.00362	ko04075	Isoform0002603;Isoform0003250;Isoform0003391;Isoform0004984;Isoform0005207;Isoform0005385;Isoform0005928;Isoform0006545;Isoform0006734;Isoform0008029;Isoform0008312;Isoform0008719;Isoform0009684;Isoform0009989;Isoform0010406;Isoform0011447;Isoform0011482;Isoform0011745;Isoform0014085;Isoform0014095;Isoform0014926;Isoform0016223;Isoform0016534;Isoform0016714;Isoform0016787;Isoform0016980;Isoform00…	K14497+K14432+K14432+K14504+K14506+K14504+K14504+K14497+K14497+K14432+K14497+K14497+K14504+K14504+K14497+K14486+K14514+K14504+K14497+K14486+K14497+K14504+K14497+K14504+K14504+K14504+K14497+K14497+K14487+K14497+K14497+K14486+K14497+K14497+K14497+K14497+K14497+K14497+K16189+K14487+K14497+K14497+K14497+K14497+K14487+K14486+K14491+K14491+K14432+K14491+K14498+K14498+K14486+K14498+K14489
Genetic Information Processing	Transcription	RNA polymerase	15	169	0.00392526	0.0255	ko03020	Isoform0016984;Isoform0026392;Isoform0051281;Isoform0061044;Isoform0061143;Isoform0061577;Isoform0063175;Isoform0064004;Isoform0064360;Isoform0065400;Isoform0065491;Isoform0066946;Isoform0067451;Isoform0070250;Isoform0071529	K03006+K02999+K03021+K02999+K02999+K03018+K02999+K03018+K03018+K03018+K03018+K03018+K03018+K03021+K02999
Metabolism	Lipid metabolism	Cutin, suberine and wax biosynthesis	7	56	0.00744738	0.0456	ko00073	Isoform0005771;Isoform0021347;Isoform0023585;Isoform0028386;Isoform0039810;Isoform0045196;Isoform0046084	K15404+K15404+K15404+K15404+K15404+K15404+K15404
Genetic Information Processing	Replication and repair	Base excision repair	9	92	0.0126812	0.0733	ko03410	Isoform0001421;Isoform0002260;Isoform0010807;Isoform0019488;Isoform0020005;Isoform0034873;Isoform0050063;Isoform0059016;Isoform0065947	K01246+K01246+K01246+K10798+K01246+K02324+K01246+K02324+K02324
Metabolism	Biosynthesis of other secondary metabolites	Caffeine metabolism	5	36	0.0147254	0.0806	ko00232	Isoform0033417;Isoform0043421;Isoform0061175;Isoform0061365;Isoform0068602	K00365+K00106+K00106+K00106+K00106
Metabolism	Lipid metabolism	Steroid biosynthesis	11	134	0.0212787	0.111	ko00100	Isoform0000787;Isoform0005557;Isoform0005729;Isoform0006057;Isoform0029630;Isoform0030221;Isoform0032582;Isoform0035423;Isoform0047066;Isoform0057287;Isoform0059739	K05917+K14424+K14424+K05917+K01853+K05917+K01853+K01853+K09828+K05917+K14674
Metabolism	Carbohydrate metabolism	Galactose metabolism	17	249	0.0268186	0.13	ko00052	Isoform0002092;Isoform0002258;Isoform0005389;Isoform0012170;Isoform0012309;Isoform0014708;Isoform0019428;Isoform0025877;Isoform0027543;Isoform0029984;Isoform0030357;Isoform0034704;Isoform0038558;Isoform0041450;Isoform0046476;Isoform0050384;Isoform0066009	K00850+K06617+K18819+K01193+K01784+K06617+K06617+K01785+K06617+K06617+K06617+K00850+K06617+K06617+K01193+K06617+K06617
Metabolism	Metabolism of other amino acids	Cyanoamino acid metabolism	15	212	0.0274375	0.13	ko00460	Isoform0003162;Isoform0003954;Isoform0006252;Isoform0016298;Isoform0016312;Isoform0016625;Isoform0020288;Isoform0020843;Isoform0026168;Isoform0032717;Isoform0033780;Isoform0034801;Isoform0044362;Isoform0062349;Isoform0063857	K05350+K01188+K13029+K13030+K05350+K05350+K01188+K01188+K01188+K01188+K01188+K01188+K01188+K01188+K01188
Metabolism	Metabolism of terpenoids and polyketides	Terpenoid backbone biosynthesis	12	162	0.0336823	0.146	ko00900	Isoform0002871;Isoform0005139;Isoform0007394;Isoform0009110;Isoform0011078;Isoform0025025;Isoform0025604;Isoform0029980;Isoform0034931;Isoform0045464;Isoform0057394;Isoform0068359	K00787+K01641+K00787+K00021+K00787+K00021+K00021+K00787+K00021+K00021+K15889+K15889
Metabolism	Glycan biosynthesis and metabolism	Glycosaminoglycan degradation	6	60	0.0349997	0.146	ko00531	Isoform0000628;Isoform0003048;Isoform0003767;Isoform0010385;Isoform0025945;Isoform0045848	K07964+K07964+K12373+K07964+K07964+K07964
Metabolism	Metabolism of cofactors and vitamins	Nicotinate and nicotinamide metabolism	6	60	0.0349997	0.146	ko00760	Isoform0001511;Isoform0017532;Isoform0026108;Isoform0054791;Isoform0063279;Isoform0064592	K00858+K00858+K00763+K00858+K00858+K00858
Environmental Information Processing	Membrane transport	ABC transporters	12	168	0.0426315	0.171	ko02010	Isoform0025061;Isoform0025912;Isoform0061328;Isoform0061505;Isoform0061966;Isoform0064345;Isoform0064863;Isoform0065365;Isoform0065390;Isoform0066300;Isoform0067311;Isoform0072315	K05658+K05658+K05658+K05658+K05658+K05674+K05674+K05658+K05658+K05674+K05658+K05674
Metabolism	Nucleotide metabolism	Purine metabolism	31	557	0.0499483	0.192	ko00230	Isoform0003521;Isoform0007551;Isoform0016984;Isoform0017792;Isoform0026392;Isoform0033417;Isoform0034873;Isoform0043421;Isoform0051281;Isoform0059016;Isoform0061044;Isoform0061143;Isoform0061175;Isoform0061365;Isoform0061577;Isoform0063053;Isoform0063175;Isoform0064004;Isoform0064360;Isoform0064641;Isoform0065400;Isoform0065491;Isoform0065947;Isoform0066946;Isoform0067451;Isoform0068353;Isoform00…	K00873+K14641+K03006+K00873+K02999+K00365+K02324+K00106+K03021+K02324+K02999+K02999+K00106+K00106+K03018+K02320+K02999+K03018+K03018+K01952+K03018+K03018+K02324+K03018+K03018+K02320+K00106+K03021+K01952+K02320+K02999
Metabolism	Biosynthesis of other secondary metabolites	Phenylpropanoid biosynthesis	27	506	0.0941388	0.35	ko00940	Isoform0001003;Isoform0002582;Isoform0003162;Isoform0003954;Isoform0004095;Isoform0004817;Isoform0005652;Isoform0005879;Isoform0007159;Isoform0011108;Isoform0011368;Isoform0016312;Isoform0016342;Isoform0016625;Isoform0020288;Isoform0020843;Isoform0026168;Isoform0032717;Isoform0033015;Isoform0033780;Isoform0034801;Isoform0039636;Isoform0044362;Isoform0045764;Isoform0047199;Isoform0062349;Isoform00…	K13065+K13065+K05350+K01188+K00430+K00430+K00430+K13065+K00430+K00430+K12355+K05350+K00430+K05350+K01188+K01188+K01188+K01188+K13064+K01188+K01188+K00430+K01188+K13064+K13064+K01188+K01188
Metabolism	Carbohydrate metabolism	Propanoate metabolism	12	202	0.12418	0.445	ko00640	Isoform0005003;Isoform0011772;Isoform0014778;Isoform0061483;Isoform0065451;Isoform0065460;Isoform0070603;Isoform0071404;Isoform0071422;Isoform0072217;Isoform0072236;Isoform0072324	K09699+K05605+K09699+K11262+K11262+K11262+K11262+K11262+K11262+K11262+K11262+K11262
Metabolism	Lipid metabolism	Fatty acid biosynthesis	15	274	0.152863	0.53	ko00061	Isoform0005567;Isoform0029652;Isoform0032073;Isoform0045101;Isoform0058895;Isoform0061483;Isoform0065008;Isoform0065451;Isoform0065460;Isoform0070603;Isoform0071404;Isoform0071422;Isoform0072217;Isoform0072236;Isoform0072324	K03921+K01897+K01897+K01897+K01897+K11262+K01897+K11262+K11262+K11262+K11262+K11262+K11262+K11262+K11262
Metabolism	Amino acid metabolism	Arginine and proline metabolism	16	315	0.217547	0.694	ko00330	Isoform0002426;Isoform0007854;Isoform0013797;Isoform0014558;Isoform0021187;Isoform0021335;Isoform0023130;Isoform0039940;Isoform0040612;Isoform0041231;Isoform0042595;Isoform0046841;Isoform0046895;Isoform0057003;Isoform0060774;Isoform0065700	K13366+K00294+K00294+K00294+K12657+K12657+K12657+K12657+K00294+K00294+K12657+K12657+K12657+K12657+K12657+K12657
Metabolism	Glycan biosynthesis and metabolism	Other glycan degradation	8	141	0.218436	0.694	ko00511	Isoform0003767;Isoform0025976;Isoform0035295;Isoform0046792;Isoform0048819;Isoform0054611;Isoform0059495;Isoform0060070	K12373+K17108+K17108+K17108+K17108+K17108+K17108+K17108
Genetic Information Processing	Translation	Ribosome biogenesis in eukaryotes	17	338	0.220184	0.694	ko03008	Isoform0007274;Isoform0029568;Isoform0035685;Isoform0042347;Isoform0048642;Isoform0050700;Isoform0059306;Isoform0059309;Isoform0061246;Isoform0065489;Isoform0065590;Isoform0068223;Isoform0071324;Isoform0071362;Isoform0071553;Isoform0071686;Isoform0072156	K14559+K14569+K14569+K03539+K14550+K14544+K14567+K14567+K14569+K14550+K14572+K14572+K14550+K14550+K14550+K14572+K14550
Metabolism	Carbohydrate metabolism	Amino sugar and nucleotide sugar metabolism	24	506	0.251024	0.768	ko00520	Isoform0002591;Isoform0002639;Isoform0003767;Isoform0006017;Isoform0007282;Isoform0009306;Isoform0011354;Isoform0011536;Isoform0012309;Isoform0015480;Isoform0015628;Isoform0016252;Isoform0020249;Isoform0021754;Isoform0022745;Isoform0024025;Isoform0028699;Isoform0030137;Isoform0031876;Isoform0036469;Isoform0040667;Isoform0041008;Isoform0044375;Isoform0052329	K08679+K08679+K12373+K00975+K12449+K08679+K08679+K08679+K01784+K08679+K08679+K12449+K00975+K13648+K13648+K13648+K13648+K13648+K13648+K13648+K13648+K13648+K13648+K00975
Metabolism	Amino acid metabolism	Alanine, aspartate and glutamate metabolism	12	238	0.266569	0.792	ko00250	Isoform0007854;Isoform0009998;Isoform0013797;Isoform0014558;Isoform0017647;Isoform0020709;Isoform0023257;Isoform0030783;Isoform0040612;Isoform0041231;Isoform0045731;Isoform0071318	K00294+K01580+K00294+K00294+K01953+K01953+K01953+K01953+K00294+K00294+K01580+K00264
Metabolism	Biosynthesis of other secondary metabolites	Stilbenoid, diarylheptanoid and gingerol biosynthesis	3	56	0.401492	1	ko00945	Isoform0001003;Isoform0002582;Isoform0005879	K13065+K13065+K13065
Metabolism	Carbohydrate metabolism	Fructose and mannose metabolism	9	203	0.447626	1	ko00051	Isoform0002092;Isoform0003981;Isoform0022097;Isoform0026553;Isoform0029405;Isoform0032292;Isoform0034704;Isoform0038658;Isoform0042889	K00850+K19355+K00895+K00895+K00895+K00895+K00850+K00895+K00895
Metabolism	Metabolism of other amino acids	Taurine and hypotaurine metabolism	3	62	0.466691	1	ko00430	Isoform0009998;Isoform0013923;Isoform0045731	K01580+K10712+K01580
Metabolism	Lipid metabolism	Fatty acid elongation	3	65	0.498101	1	ko00062	Isoform0000738;Isoform0014779;Isoform0030803	K15397+K15397+K15397
Metabolism	Carbohydrate metabolism	Pyruvate metabolism	18	436	0.513695	1	ko00620	Isoform0003429;Isoform0003521;Isoform0017792;Isoform0027687;Isoform0033308;Isoform0039425;Isoform0043048;Isoform0044178;Isoform0054638;Isoform0061483;Isoform0065451;Isoform0065460;Isoform0070603;Isoform0071404;Isoform0071422;Isoform0072217;Isoform0072236;Isoform0072324	K00161+K00873+K00873+K00029+K00029+K00029+K00029+K00028+K01595+K11262+K11262+K11262+K11262+K11262+K11262+K11262+K11262+K11262
Environmental Information Processing	Signal transduction	Phosphatidylinositol signaling system	12	295	0.545775	1	ko04070	Isoform0017806;Isoform0022686;Isoform0030987;Isoform0041030;Isoform0047941;Isoform0048754;Isoform0049481;Isoform0061404;Isoform0067784;Isoform0067894;Isoform0069171;Isoform0070989	K00901+K00889+K00889+K00901+K13024+K13024+K13024+K00921+K00921+K00921+K00921+K00921
Genetic Information Processing	Folding, sorting and degradation	SNARE interactions in vesicular transport	2	50	0.610769	1	ko04130	Isoform0009599;Isoform0061800	K08486+K08488
Metabolism	Metabolism of cofactors and vitamins	Thiamine metabolism	2	51	0.621595	1	ko00730	Isoform0002023;Isoform0011083	K03146+K03146
Metabolism	Global and Overview	Fatty acid metabolism	16	421	0.650627	1	ko01212	Isoform0005567;Isoform0019368;Isoform0029652;Isoform0032073;Isoform0045101;Isoform0058895;Isoform0061483;Isoform0065008;Isoform0065451;Isoform0065460;Isoform0070603;Isoform0071404;Isoform0071422;Isoform0072217;Isoform0072236;Isoform0072324	K03921+K10527+K01897+K01897+K01897+K01897+K11262+K01897+K11262+K11262+K11262+K11262+K11262+K11262+K11262+K11262
Metabolism	Lipid metabolism	Sphingolipid metabolism	7	189	0.655855	1	ko00600	Isoform0025976;Isoform0035295;Isoform0046792;Isoform0048819;Isoform0054611;Isoform0059495;Isoform0060070	K17108+K17108+K17108+K17108+K17108+K17108+K17108
Metabolism	Metabolism of terpenoids and polyketides	Sesquiterpenoid and triterpenoid biosynthesis	1	26	0.661654	1	ko00909	Isoform0037188	K19011
Metabolism	Glycan biosynthesis and metabolism	Glycosphingolipid biosynthesis - ganglio series	1	27	0.675478	1	ko00604	Isoform0003767	K12373
Metabolism	Amino acid metabolism	Histidine metabolism	3	87	0.694679	1	ko00340	Isoform0011805;Isoform0042352;Isoform0042994	K01590+K01663+K01663
Metabolism	Carbohydrate metabolism	Glycolysis / Gluconeogenesis	17	462	0.703811	1	ko00010	Isoform0002092;Isoform0003429;Isoform0003521;Isoform0007845;Isoform0008061;Isoform0008185;Isoform0009417;Isoform0014571;Isoform0017792;Isoform0025877;Isoform0026431;Isoform0031547;Isoform0034704;Isoform0036938;Isoform0040854;Isoform0053179;Isoform0065278	K00850+K00161+K00873+K00134+K01792+K01792+K01792+K01792+K00873+K01785+K01568+K01689+K00850+K01568+K01568+K01792+K01792
Cellular Processes	Transport and catabolism	Phagosome	15	412	0.711183	1	ko04145	Isoform0002481;Isoform0003564;Isoform0004632;Isoform0008722;Isoform0010024;Isoform0011577;Isoform0012405;Isoform0016850;Isoform0025443;Isoform0061404;Isoform0061800;Isoform0067784;Isoform0067894;Isoform0069171;Isoform0070989	K07374+K07375+K07374+K07374+K07374+K07375+K07375+K07374+K02145+K00921+K08488+K00921+K00921+K00921+K00921
Metabolism	Metabolism of cofactors and vitamins	Ubiquinone and other terpenoid-quinone biosynthesis	3	92	0.730226	1	ko00130	Isoform0047582;Isoform0048967;Isoform0055305	K03809+K03809+K06127
Metabolism	Lipid metabolism	Synthesis and degradation of ketone bodies	1	32	0.736582	1	ko00072	Isoform0005139	K01641
Metabolism	Glycan biosynthesis and metabolism	Glycosphingolipid biosynthesis - globo series	1	32	0.736582	1	ko00603	Isoform0003767	K12373
Metabolism	Lipid metabolism	Arachidonic acid metabolism	1	33	0.747348	1	ko00590	Isoform0059739	K14674
Metabolism	Carbohydrate metabolism	Inositol phosphate metabolism	10	292	0.757486	1	ko00562	Isoform0007907;Isoform0016167;Isoform0022686;Isoform0030987;Isoform0039682;Isoform0061404;Isoform0067784;Isoform0067894;Isoform0069171;Isoform0070989	K01114+K01858+K00889+K00889+K01858+K00921+K00921+K00921+K00921+K00921
Metabolism	Biosynthesis of other secondary metabolites	Monobactam biosynthesis	1	34	0.757675	1	ko00261	Isoform0032288	K00928
Genetic Information Processing	Replication and repair	Non-homologous end-joining	1	34	0.757675	1	ko03450	Isoform0061254	K10866
Genetic Information Processing	Translation	RNA transport	32	879	0.774332	1	ko03013	Isoform0004356;Isoform0010240;Isoform0026288;Isoform0027348;Isoform0027390;Isoform0038680;Isoform0042347;Isoform0054925;Isoform0058588;Isoform0058990;Isoform0059795;Isoform0061110;Isoform0061250;Isoform0062036;Isoform0062178;Isoform0066147;Isoform0067432;Isoform0067439;Isoform0067827;Isoform0067864;Isoform0068381;Isoform0068391;Isoform0068577;Isoform0068844;Isoform0069705;Isoform0070039;Isoform00…	K03238+K09291+K03254+K03680+K03254+K14297+K03539+K05749+K14303+K18213+K14303+K09291+K09291+K09291+K14327+K09291+K14303+K14312+K14317+K14310+K14314+K12879+K14314+K14317+K14314+K12879+K14310+K14310+K14311+K14310+K14314+K09291
Metabolism	Energy metabolism	Carbon fixation in photosynthetic organisms	8	243	0.779365	1	ko00710	Isoform0007845;Isoform0027687;Isoform0031746;Isoform0033308;Isoform0039425;Isoform0043048;Isoform0044178;Isoform0054638	K00134+K00029+K01807+K00029+K00029+K00029+K00028+K01595
Metabolism	Carbohydrate metabolism	Butanoate metabolism	3	100	0.780224	1	ko00650	Isoform0005139;Isoform0009998;Isoform0045731	K01641+K01580+K01580
Metabolism	Carbohydrate metabolism	Pentose and glucuronate interconversions	6	195	0.811876	1	ko00040	Isoform0011044;Isoform0022440;Isoform0026336;Isoform0043721;Isoform0045948;Isoform0046175	K01051+K01051+K01051+K01051+K01051+K01051
Metabolism	Global and Overview	2-Oxocarboxylic acid metabolism	6	202	0.837012	1	ko01210	Isoform0025062;Isoform0028756;Isoform0032288;Isoform0047838;Isoform0059466;Isoform0060158	K01681+K01681+K00928+K01681+K01681+K01681
Cellular Processes	Transport and catabolism	Regulation of autophagy	5	175	0.846265	1	ko04140	Isoform0000695;Isoform0004357;Isoform0027827;Isoform0043923;Isoform0072418	K07198+K07198+K07198+K07198+K08333
Metabolism	Amino acid metabolism	Lysine biosynthesis	1	45	0.846905	1	ko00300	Isoform0032288	K00928
Metabolism	Lipid metabolism	Ether lipid metabolism	4	146	0.851537	1	ko00565	Isoform0007907;Isoform0036940;Isoform0041184;Isoform0059739	K01114+K01115+K01115+K14674
Metabolism	Lipid metabolism	Glycerophospholipid metabolism	12	382	0.859208	1	ko00564	Isoform0006869;Isoform0007907;Isoform0010365;Isoform0017806;Isoform0019639;Isoform0036940;Isoform0040697;Isoform0041030;Isoform0041184;Isoform0059739;Isoform0061343;Isoform0066542	K05929+K01114+K05929+K00901+K05929+K01115+K05929+K00901+K01115+K14674+K15728+K15728
Cellular Processes	Transport and catabolism	Peroxisome	10	342	0.895585	1	ko04146	Isoform0029652;Isoform0032073;Isoform0043421;Isoform0045101;Isoform0051262;Isoform0058895;Isoform0061175;Isoform0061365;Isoform0065008;Isoform0068602	K01897+K01897+K00106+K01897+K13338+K01897+K00106+K00106+K01897+K00106
Metabolism	Global and Overview	Biosynthesis of antibiotics	55	1582	0.912243	1	ko01130	Isoform0000787;Isoform0002092;Isoform0002871;Isoform0003429;Isoform0003521;Isoform0005003;Isoform0005139;Isoform0006057;Isoform0007394;Isoform0007845;Isoform0008061;Isoform0008185;Isoform0009110;Isoform0009417;Isoform0011078;Isoform0014571;Isoform0014778;Isoform0016167;Isoform0017792;Isoform0022097;Isoform0025025;Isoform0025062;Isoform0025604;Isoform0025877;Isoform0026431;Isoform0026553;Isoform00…	K05917+K00850+K00787+K00161+K00873+K09699+K01641+K05917+K00787+K00134+K01792+K01792+K00021+K01792+K00787+K01792+K09699+K01858+K00873+K00895+K00021+K01681+K00021+K01785+K01568+K00895+K01681+K00895+K00787+K05917+K01689+K01807+K00928+K00895+K00850+K00021+K01568+K00895+K01858+K01568+K00895+K00021+K01681+K14157+K01792+K14157+K05917+K15889+K01681+K01681+K01952+K01792+K15889+K01952+K00264
Metabolism	Amino acid metabolism	Cysteine and methionine metabolism	9	332	0.928773	1	ko00270	Isoform0006348;Isoform0009604;Isoform0013696;Isoform0032288;Isoform0047454;Isoform0047473;Isoform0052453;Isoform0066066;Isoform0068365	K05933+K05933+K05933+K00928+K00558+K00558+K00558+K00558+K00558
Metabolism	Global and Overview	Biosynthesis of amino acids	26	833	0.940855	1	ko01230	Isoform0002092;Isoform0003521;Isoform0007845;Isoform0017792;Isoform0021187;Isoform0021335;Isoform0023130;Isoform0025062;Isoform0028756;Isoform0031547;Isoform0031746;Isoform0032288;Isoform0034704;Isoform0039940;Isoform0042352;Isoform0042595;Isoform0042994;Isoform0046841;Isoform0046895;Isoform0047838;Isoform0057003;Isoform0059466;Isoform0060158;Isoform0060774;Isoform0065700;Isoform0071318	K00850+K00873+K00134+K00873+K12657+K12657+K12657+K01681+K01681+K01689+K01807+K00928+K00850+K12657+K01663+K12657+K01663+K12657+K12657+K01681+K12657+K01681+K01681+K12657+K12657+K00264
Metabolism	Carbohydrate metabolism	Citrate cycle (TCA cycle)	6	249	0.943616	1	ko00020	Isoform0003429;Isoform0025062;Isoform0028756;Isoform0047838;Isoform0059466;Isoform0060158	K00161+K01681+K01681+K01681+K01681+K01681
Metabolism	Lipid metabolism	alpha-Linolenic acid metabolism	4	195	0.96008	1	ko00592	Isoform0016428;Isoform0019368;Isoform0048324;Isoform0059739	K10528+K10527+K00454+K14674
Metabolism	Amino acid metabolism	Valine, leucine and isoleucine degradation	4	199	0.964402	1	ko00280	Isoform0005003;Isoform0005139;Isoform0011772;Isoform0014778	K09699+K01641+K05605+K09699
Metabolism	Carbohydrate metabolism	Pentose phosphate pathway	3	163	0.964785	1	ko00030	Isoform0002092;Isoform0031746;Isoform0034704	K00850+K01807+K00850
Metabolism	Metabolism of other amino acids	Glutathione metabolism	5	235	0.965517	1	ko00480	Isoform0000370;Isoform0009751;Isoform0013031;Isoform0015886;Isoform0017324	K00799+K00799+K00799+K00799+K00799
Metabolism	Global and Overview	Microbial metabolism in diverse environments	44	1374	0.966475	1	ko01120	Isoform0002092;Isoform0003429;Isoform0003521;Isoform0007492;Isoform0007845;Isoform0008061;Isoform0008185;Isoform0009417;Isoform0009998;Isoform0014571;Isoform0017792;Isoform0022097;Isoform0025062;Isoform0025877;Isoform0026553;Isoform0027687;Isoform0028756;Isoform0029405;Isoform0031547;Isoform0031746;Isoform0032288;Isoform0032292;Isoform0033308;Isoform0033417;Isoform0034704;Isoform0038658;Isoform00…	K00850+K00161+K00873+K00451+K00134+K01792+K01792+K01792+K01580+K01792+K00873+K00895+K01681+K01785+K00895+K00029+K01681+K00895+K01689+K01807+K00928+K00895+K00029+K00365+K00850+K00895+K00029+K00895+K00029+K00106+K00028+K01580+K01681+K01792+K01595+K15889+K01681+K01681+K00106+K00106+K01792+K15889+K00106+K00264
Metabolism	Energy metabolism	Photosynthesis	1	92	0.978556	1	ko00195	Isoform0039746	K02705
Metabolism	Glycan biosynthesis and metabolism	Glycosylphosphatidylinositol(GPI)-anchor biosynthesis	1	99	0.984006	1	ko00563	Isoform0023754	K05288
Metabolism	Lipid metabolism	Fatty acid degradation	6	312	0.989014	1	ko00071	Isoform0019368;Isoform0029652;Isoform0032073;Isoform0045101;Isoform0058895;Isoform0065008	K10527+K01897+K01897+K01897+K01897+K01897
Metabolism	Carbohydrate metabolism	Glyoxylate and dicarboxylate metabolism	5	277	0.989367	1	ko00630	Isoform0025062;Isoform0028756;Isoform0047838;Isoform0059466;Isoform0060158	K01681+K01681+K01681+K01681+K01681
Genetic Information Processing	Translation	Aminoacyl-tRNA biosynthesis	6	321	0.991439	1	ko00970	Isoform0007530;Isoform0013891;Isoform0021464;Isoform0036761;Isoform0059315;Isoform0065538	K01883+K01873+K01890+K01872+K01873+K01872
Metabolism	Lipid metabolism	Biosynthesis of unsaturated fatty acids	1	117	0.992479	1	ko01040	Isoform0005567	K03921
Metabolism	Energy metabolism	Nitrogen metabolism	1	119	0.993085	1	ko00910	Isoform0071318	K00264
Metabolism	Metabolism of other amino acids	beta-Alanine metabolism	4	255	0.993444	1	ko00410	Isoform0002426;Isoform0009998;Isoform0011772;Isoform0045731	K13366+K01580+K05605+K01580
Metabolism	Amino acid metabolism	Phenylalanine metabolism	3	217	0.993974	1	ko00360	Isoform0033015;Isoform0045764;Isoform0047199	K13064+K13064+K13064
Genetic Information Processing	Folding, sorting and degradation	Protein export	1	128	0.99526	1	ko03060	Isoform0055597	K03070
Metabolism	Lipid metabolism	Glycerolipid metabolism	5	314	0.996468	1	ko00561	Isoform0017806;Isoform0041030;Isoform0059739;Isoform0061343;Isoform0066542	K00901+K00901+K14674+K15728+K15728
Metabolism	Amino acid metabolism	Lysine degradation	2	188	0.996544	1	ko00310	Isoform0052415;Isoform0054554	K14157+K14157
Metabolism	Lipid metabolism	Linoleic acid metabolism	3	242	0.997441	1	ko00591	Isoform0047217;Isoform0048324;Isoform0059739	K15718+K00454+K14674
Genetic Information Processing	Folding, sorting and degradation	Ubiquitin mediated proteolysis	10	548	0.999122	1	ko04120	Isoform0018618;Isoform0020258;Isoform0021980;Isoform0024829;Isoform0031103;Isoform0040770;Isoform0043999;Isoform0051785;Isoform0053990;Isoform0059305	K03363+K03350+K03347+K03355+K03350+K03363+K03363+K03349+K03363+K03349
Metabolism	Glycan biosynthesis and metabolism	N-Glycan biosynthesis	1	190	0.99965	1	ko00510	Isoform0028147	K07151
Genetic Information Processing	Folding, sorting and degradation	Proteasome	1	195	0.999717	1	ko03050	Isoform0067346	K06699
Metabolism	Amino acid metabolism	Glycine, serine and threonine metabolism	1	206	0.999822	1	ko00260	Isoform0032288	K00928
Organismal Systems	Environmental adaptation	Circadian rhythm - plant	3	317	0.999823	1	ko04712	Isoform0019010;Isoform0052770;Isoform0057045	K12124+K12129+K12129
Cellular Processes	Transport and catabolism	Endocytosis	16	829	0.999859	1	ko04144	Isoform0003557;Isoform0017578;Isoform0022686;Isoform0023700;Isoform0029593;Isoform0030987;Isoform0036940;Isoform0038533;Isoform0041184;Isoform0041671;Isoform0045332;Isoform0046200;Isoform0055727;Isoform0055760;Isoform0065919;Isoform0070935	K19476+K12489+K00889+K12486+K12483+K00889+K01115+K12489+K01115+K12483+K12189+K12483+K12489+K19367+K01528+K18442
Metabolism	Carbohydrate metabolism	Ascorbate and aldarate metabolism	1	213	0.999868	1	ko00053	Isoform0065763	K00423
Metabolism	Global and Overview	Carbon metabolism	20	977	0.999895	1	ko01200	Isoform0002092;Isoform0003429;Isoform0003521;Isoform0007845;Isoform0011772;Isoform0017792;Isoform0025062;Isoform0027687;Isoform0028756;Isoform0031547;Isoform0031746;Isoform0033308;Isoform0034704;Isoform0039425;Isoform0043048;Isoform0044178;Isoform0047838;Isoform0054638;Isoform0059466;Isoform0060158	K00850+K00161+K00873+K00134+K05605+K00873+K01681+K00029+K01681+K01689+K01807+K00029+K00850+K00029+K00029+K00028+K01681+K01595+K01681+K01681
Genetic Information Processing	Folding, sorting and degradation	RNA degradation	9	613	0.999954	1	ko03018	Isoform0002092;Isoform0016021;Isoform0020549;Isoform0026006;Isoform0031547;Isoform0034704;Isoform0037190;Isoform0065738;Isoform0072345	K00850+K12611+K04077+K12613+K01689+K00850+K04077+K12599+K12604
Genetic Information Processing	Translation	Ribosome	1	268	0.999987	1	ko03010	Isoform0027567	K02878
Genetic Information Processing	Translation	mRNA surveillance pathway	7	578	0.999989	1	ko03015	Isoform0002692;Isoform0028162;Isoform0037294;Isoform0044859;Isoform0062178;Isoform0067598;Isoform0071361	K11584+K13917+K11584+K11584+K14327+K14401+K08873
Genetic Information Processing	Folding, sorting and degradation	Protein processing in endoplasmic reticulum	10	764	0.999999	1	ko04141	Isoform0000136;Isoform0002058;Isoform0021980;Isoform0028147;Isoform0033791;Isoform0034090;Isoform0037328;Isoform0040420;Isoform0046662;Isoform0048224	K13993+K10839+K03347+K07151+K09580+K09580+K09580+K09580+K09580+K14006
Genetic Information Processing	Transcription	Spliceosome	13	914	0.999999	1	ko03040	Isoform0021941;Isoform0033646;Isoform0047839;Isoform0049997;Isoform0055903;Isoform0056152;Isoform0058936;Isoform0068391;Isoform0070039;Isoform0070882;Isoform0072162;Isoform0072202;Isoform0072213	K12823+K12821+K12821+K11093+K12813+K11093+K12821+K12879+K12879+K12856+K12856+K12854+K12856
Metabolism	Energy metabolism	Oxidative phosphorylation	2	445	1	1	ko00190	Isoform0025443;Isoform0050227	K02145+K01535
Organismal Systems	Environmental adaptation	Plant-pathogen interaction	8	792	1	1	ko04626	Isoform0004544;Isoform0031578;Isoform0037864;Isoform0050277;Isoform0054450;Isoform0055736;Isoform0060320;Isoform0069400	K13412+K13412+K05391+K13457+K13447+K13457+K13447+K13459

## Sheet: C2-VS-D2_down.P
KEGG_A_class	KEGG_B_class	Pathway	C2-VS-D2_down (568)	All (16841)	Pvalue	Qvalue	Pathway ID	Genes	K_IDs
Metabolism	Biosynthesis of other secondary metabolites	Phenylpropanoid biosynthesis	82	506	2.18973e-33	2.18973e-31	ko00940	Isoform0000276;Isoform0000284;Isoform0000762;Isoform0001118;Isoform0001955;Isoform0002818;Isoform0002923;Isoform0002931;Isoform0003531;Isoform0005112;Isoform0005268;Isoform0005456;Isoform0005502;Isoform0005515;Isoform0005596;Isoform0005640;Isoform0005803;Isoform0005899;Isoform0005933;Isoform0006103;Isoform0006198;Isoform0006474;Isoform0006599;Isoform0007003;Isoform0007235;Isoform0009636;Isoform00…	K00588+K00588+K01188+K01904+K00487+K01904+K05349+K05350+K13065+K05350+K13065+K13066+K00430+K00430+K00430+K00430+K00430+K00430+K13066+K13066+K05350+K00430+K00430+K13065+K00430+K13066+K00430+K13066+K00588+K01904+K13066+K13066+K13065+K13065+K13066+K01188+K00430+K00430+K00430+K00430+K00430+K13066+K13066+K05350+K13066+K13066+K05350+K00430+K13065+K05350+K00430+K13066+K13066+K00588+K00588+K13064+K00487+…
Metabolism	Global and Overview	Biosynthesis of secondary metabolites	222	3669	1.69763e-21	8.48815e-20	ko01110	Isoform0000276;Isoform0000284;Isoform0000638;Isoform0000714;Isoform0000762;Isoform0000896;Isoform0000957;Isoform0001118;Isoform0001619;Isoform0001806;Isoform0001955;Isoform0002460;Isoform0002818;Isoform0002839;Isoform0002923;Isoform0002931;Isoform0002932;Isoform0003226;Isoform0003486;Isoform0003531;Isoform0003978;Isoform0004086;Isoform0004163;Isoform0004234;Isoform0004312;Isoform0004390;Isoform00…	K00588+K00588+K13029+K00128+K01188+K03781+K01739+K01904+K13029+K15397+K00487+K00128+K01904+K15849+K05349+K05350+K00827+K01723+K01623+K13065+K15893+K00948+K13508+K15893+K00549+K00789+K01623+K03781+K00128+K05350+K13065+K13066+K00430+K00430+K00430+K00430+K00430+K00033+K01723+K00430+K13066+K05933+K00006+K13066+K05350+K01609+K04123+K05278+K00430+K00430+K10526+K00789+K13065+K00430+K00006+K15397+K13083+…
Metabolism	Biosynthesis of other secondary metabolites	Flavonoid biosynthesis	26	108	1.58364e-15	5.27879e-14	ko00941	Isoform0000276;Isoform0000284;Isoform0001955;Isoform0003531;Isoform0005268;Isoform0006399;Isoform0007003;Isoform0008294;Isoform0010011;Isoform0010299;Isoform0010828;Isoform0011929;Isoform0012479;Isoform0013588;Isoform0015984;Isoform0016444;Isoform0017085;Isoform0017145;Isoform0020750;Isoform0026574;Isoform0029342;Isoform0048680;Isoform0054463;Isoform0057884;Isoform0064322;Isoform0069326	K00588+K00588+K00487+K13065+K13065+K05278+K13065+K13083+K00588+K05278+K13065+K13065+K13083+K05280+K13065+K13083+K00588+K00588+K00487+K05280+K13083+K13083+K00660+K00487+K05280+K13065
Metabolism	Biosynthesis of other secondary metabolites	Stilbenoid, diarylheptanoid and gingerol biosynthesis	18	56	1.57586e-13	3.93965e-12	ko00945	Isoform0000276;Isoform0000284;Isoform0001955;Isoform0003531;Isoform0005268;Isoform0007003;Isoform0010011;Isoform0010828;Isoform0011929;Isoform0015984;Isoform0017085;Isoform0017145;Isoform0017638;Isoform0020750;Isoform0030470;Isoform0036858;Isoform0057884;Isoform0069326	K00588+K00588+K00487+K13065+K13065+K13065+K00588+K13065+K13065+K13065+K00588+K00588+K00517+K00487+K00517+K00517+K00487+K13065
Metabolism	Metabolism of other amino acids	Cyanoamino acid metabolism	31	212	5.50457e-12	1.10091e-10	ko00460	Isoform0000638;Isoform0000762;Isoform0001619;Isoform0002923;Isoform0002931;Isoform0004624;Isoform0004746;Isoform0005112;Isoform0006198;Isoform0006714;Isoform0007037;Isoform0010269;Isoform0012472;Isoform0012828;Isoform0013896;Isoform0014168;Isoform0015432;Isoform0016172;Isoform0016337;Isoform0018673;Isoform0021433;Isoform0021726;Isoform0028796;Isoform0031273;Isoform0032869;Isoform0035274;Isoform00…	K13029+K01188+K13029+K05349+K05350+K01501+K01501+K05350+K05350+K01455+K01455+K13035+K13029+K01188+K01455+K05350+K05350+K05350+K01501+K01455+K05350+K05349+K01188+K05349+K12153+K05349+K12153+K05349+K01455+K01455+K01455
Metabolism	Metabolism of other amino acids	beta-Alanine metabolism	31	255	6.51692e-10	1.08615e-08	ko00410	Isoform0000714;Isoform0002215;Isoform0002460;Isoform0004922;Isoform0005576;Isoform0005851;Isoform0006682;Isoform0006764;Isoform0009375;Isoform0009465;Isoform0011858;Isoform0017030;Isoform0017266;Isoform0024173;Isoform0025412;Isoform0029831;Isoform0031886;Isoform0032870;Isoform0033718;Isoform0034012;Isoform0034976;Isoform0037217;Isoform0038383;Isoform0042810;Isoform0044133;Isoform0046124;Isoform00…	K00128+K17839+K00128+K00128+K05605+K13366+K17839+K05605+K05605+K17839+K05605+K00128+K17839+K00276+K17839+K05605+K00128+K00128+K00128+K17839+K05605+K17839+K05605+K05605+K17839+K17839+K00276+K00276+K13366+K00128+K05605
Metabolism	Amino acid metabolism	Tryptophan metabolism	22	137	1.1255e-09	1.60786e-08	ko00380	Isoform0000714;Isoform0000896;Isoform0002460;Isoform0004624;Isoform0004658;Isoform0004746;Isoform0004922;Isoform0016337;Isoform0016463;Isoform0017030;Isoform0029788;Isoform0031886;Isoform0032870;Isoform0033718;Isoform0040976;Isoform0050851;Isoform0054543;Isoform0058120;Isoform0060947;Isoform0061023;Isoform0061312;Isoform0067330	K00128+K03781+K00128+K01501+K03781+K01501+K00128+K01501+K03781+K00128+K00164+K00128+K00128+K00128+K00164+K11817+K03781+K00128+K11817+K11817+K11817+K11817
Metabolism	Global and Overview	Metabolic pathways	290	6664	1.13945e-08	1.42432e-07	ko01100	Isoform0000276;Isoform0000284;Isoform0000591;Isoform0000714;Isoform0000762;Isoform0000797;Isoform0000812;Isoform0000957;Isoform0001118;Isoform0001769;Isoform0001955;Isoform0002460;Isoform0002486;Isoform0002818;Isoform0002839;Isoform0002891;Isoform0002923;Isoform0002931;Isoform0002932;Isoform0002950;Isoform0002988;Isoform0003226;Isoform0003336;Isoform0003486;Isoform0003531;Isoform0003650;Isoform00…	K00588+K00588+K01915+K00128+K01188+K00972+K08678+K01739+K01904+K01176+K00487+K00128+K00942+K01904+K15849+K08678+K05349+K05350+K00827+K01179+K01634+K01723+K01634+K01623+K13065+K01087+K15893+K00948+K13508+K15893+K00549+K00789+K01623+K12448+K08679+K00128+K00131+K05350+K13065+K10712+K13066+K00430+K00430+K05605+K00430+K00430+K00430+K00033+K13366+K01723+K00430+K13066+K05933+K13066+K05350+K01609+K04123+…
Metabolism	Metabolism of terpenoids and polyketides	Limonene and pinene degradation	11	45	2.08838e-07	2.09314e-06	ko00903	Isoform0000714;Isoform0002460;Isoform0004922;Isoform0017030;Isoform0017638;Isoform0030470;Isoform0031886;Isoform0032870;Isoform0033718;Isoform0036858;Isoform0058120	K00128+K00128+K00128+K00128+K00517+K00517+K00128+K00128+K00128+K00517+K00128
Metabolism	Lipid metabolism	Fatty acid elongation	13	65	2.09314e-07	2.09314e-06	ko00062	Isoform0001806;Isoform0007915;Isoform0013216;Isoform0018680;Isoform0021929;Isoform0024144;Isoform0024481;Isoform0027048;Isoform0040373;Isoform0040694;Isoform0046805;Isoform0049990;Isoform0059903	K15397+K15397+K15397+K15397+K15397+K15397+K15397+K15397+K15397+K15397+K15397+K10251+K10251
Metabolism	Amino acid metabolism	Phenylalanine metabolism	23	217	1.25843e-06	1.08962e-05	ko00360	Isoform0000276;Isoform0000284;Isoform0001118;Isoform0001955;Isoform0002818;Isoform0002839;Isoform0010011;Isoform0010106;Isoform0017085;Isoform0017145;Isoform0017754;Isoform0020750;Isoform0024173;Isoform0028222;Isoform0031428;Isoform0037251;Isoform0044214;Isoform0046389;Isoform0047230;Isoform0047263;Isoform0057884;Isoform0061496;Isoform0065823	K00588+K00588+K01904+K00487+K01904+K15849+K00588+K01904+K00588+K00588+K13064+K00487+K00276+K01904+K13064+K10775+K10775+K00276+K00276+K01904+K00487+K13064+K01904
Metabolism	Biosynthesis of other secondary metabolites	Flavone and flavonol biosynthesis	9	34	1.30754e-06	1.08962e-05	ko00944	Isoform0008294;Isoform0012479;Isoform0013588;Isoform0016444;Isoform0016925;Isoform0026574;Isoform0029342;Isoform0048680;Isoform0064322	K13083+K13083+K05280+K13083+K05279+K05280+K13083+K13083+K05280
Environmental Information Processing	Membrane transport	ABC transporters	18	168	1.5365e-05	0.000118192	ko02010	Isoform0003176;Isoform0022617;Isoform0039846;Isoform0047743;Isoform0054138;Isoform0060364;Isoform0060938;Isoform0061594;Isoform0061608;Isoform0064094;Isoform0064290;Isoform0065774;Isoform0066749;Isoform0067145;Isoform0067268;Isoform0067593;Isoform0068438;Isoform0070540	K05658+K05658+K05665+K05658+K05665+K05658+K05658+K05665+K05658+K05658+K05674+K05658+K05658+K05658+K05658+K05658+K05665+K05665
Organismal Systems	Environmental adaptation	Plant-pathogen interaction	49	792	3.12513e-05	0.000223223	ko04626	Isoform0001325;Isoform0001845;Isoform0004290;Isoform0004793;Isoform0007174;Isoform0008020;Isoform0008228;Isoform0011270;Isoform0012119;Isoform0016102;Isoform0017725;Isoform0018160;Isoform0018298;Isoform0021221;Isoform0023893;Isoform0024386;Isoform0025982;Isoform0033125;Isoform0033693;Isoform0034907;Isoform0038631;Isoform0038809;Isoform0038844;Isoform0039088;Isoform0041376;Isoform0042118;Isoform00…	K13412+K09487+K13457+K18835+K13412+K13457+K13436+K13457+K13447+K13473+K13429+K05391+K13447+K13448+K13457+K18835+K13457+K13412+K18835+K13412+K13457+K13457+K13436+K13447+K13448+K13429+K13424+K13447+K18835+K13412+K13412+K13412+K13412+K13420+K13457+K13457+K13447+K13447+K13447+K13447+K18835+K13457+K13459+K13457+K13447+K13457+K13459+K13447+K13447
Metabolism	Lipid metabolism	alpha-Linolenic acid metabolism	19	195	3.44547e-05	0.000229698	ko00592	Isoform0003226;Isoform0005876;Isoform0006768;Isoform0008455;Isoform0010241;Isoform0011912;Isoform0012366;Isoform0016753;Isoform0017389;Isoform0024254;Isoform0025869;Isoform0036020;Isoform0037436;Isoform0042334;Isoform0044524;Isoform0048287;Isoform0051495;Isoform0053303;Isoform0070234	K01723+K01723+K10526+K01723+K18857+K01723+K00232+K01723+K01047+K01723+K01723+K18857+K01723+K05894+K01723+K05894+K05894+K05894+K01723
Metabolism	Amino acid metabolism	Valine, leucine and isoleucine degradation	19	199	4.55787e-05	0.000281895	ko00280	Isoform0000714;Isoform0002460;Isoform0002932;Isoform0004922;Isoform0005576;Isoform0006764;Isoform0009375;Isoform0011858;Isoform0012933;Isoform0017030;Isoform0029831;Isoform0031886;Isoform0032870;Isoform0033718;Isoform0034976;Isoform0038383;Isoform0042810;Isoform0058120;Isoform0064562	K00128+K00128+K00827+K00128+K05605+K05605+K05605+K05605+K18660+K00128+K05605+K00128+K00128+K00128+K05605+K05605+K05605+K00128+K05605
Metabolism	Energy metabolism	Nitrogen metabolism	14	119	4.79222e-05	0.000281895	ko00910	Isoform0000591;Isoform0004570;Isoform0004624;Isoform0004746;Isoform0006714;Isoform0007037;Isoform0012719;Isoform0013896;Isoform0016337;Isoform0018673;Isoform0052494;Isoform0054804;Isoform0061471;Isoform0069683	K01915+K02575+K01501+K01501+K01455+K01455+K02575+K01455+K01501+K01455+K01455+K01455+K00264+K01455
Metabolism	Lipid metabolism	Linoleic acid metabolism	21	242	7.5253e-05	0.000418072	ko00591	Isoform0005886;Isoform0006512;Isoform0006706;Isoform0017389;Isoform0018559;Isoform0022204;Isoform0023556;Isoform0024175;Isoform0025962;Isoform0035574;Isoform0039831;Isoform0042403;Isoform0043219;Isoform0043394;Isoform0046601;Isoform0052536;Isoform0055425;Isoform0060611;Isoform0062744;Isoform0066794;Isoform0071705	K15718+K15718+K15718+K01047+K15718+K15718+K15718+K15718+K15718+K15718+K15718+K15718+K15718+K15718+K15718+K15718+K15718+K15718+K15718+K15718+K15718
Metabolism	Global and Overview	Carbon metabolism	54	977	0.000239589	0.00126099	ko01200	Isoform0000896;Isoform0003486;Isoform0003978;Isoform0004086;Isoform0004234;Isoform0004518;Isoform0004658;Isoform0005039;Isoform0005576;Isoform0005848;Isoform0006714;Isoform0006764;Isoform0007037;Isoform0007653;Isoform0009342;Isoform0009375;Isoform0011858;Isoform0013896;Isoform0014000;Isoform0014220;Isoform0016138;Isoform0016463;Isoform0016779;Isoform0018673;Isoform0020067;Isoform0020533;Isoform00…	K03781+K01623+K15893+K00948+K15893+K01623+K03781+K00131+K05605+K00033+K01455+K05605+K01455+K00029+K15893+K05605+K05605+K01455+K00948+K00058+K01601+K03781+K01601+K01455+K01895+K00615+K00058+K00029+K01895+K00164+K05605+K01895+K15634+K00029+K00029+K05605+K00281+K01595+K05605+K00058+K00164+K00029+K00029+K05605+K00029+K01895+K01455+K00058+K03781+K01455+K00281+K00281+K05605+K01455
Metabolism	Carbohydrate metabolism	Ascorbate and aldarate metabolism	18	213	0.00033332	0.0016666	ko00053	Isoform0000714;Isoform0002460;Isoform0004922;Isoform0007813;Isoform0008425;Isoform0008734;Isoform0010677;Isoform0016369;Isoform0016797;Isoform0017030;Isoform0017155;Isoform0024382;Isoform0027767;Isoform0031886;Isoform0032870;Isoform0033718;Isoform0055900;Isoform0058120	K00128+K00128+K00128+K08232+K08232+K08232+K08232+K00012+K00012+K00128+K00012+K10046+K00012+K00128+K00128+K00128+K00012+K00128
Metabolism	Amino acid metabolism	Arginine and proline metabolism	23	315	0.000451587	0.00215042	ko00330	Isoform0000714;Isoform0002215;Isoform0002460;Isoform0004922;Isoform0005851;Isoform0006682;Isoform0009465;Isoform0010334;Isoform0010413;Isoform0017030;Isoform0017266;Isoform0025412;Isoform0031886;Isoform0032870;Isoform0033718;Isoform0034012;Isoform0037217;Isoform0037900;Isoform0044133;Isoform0046124;Isoform0056883;Isoform0058120;Isoform0060819	K00128+K17839+K00128+K00128+K13366+K17839+K17839+K01581+K01581+K00128+K17839+K17839+K00128+K00128+K00128+K17839+K17839+K00318+K17839+K17839+K13366+K00128+K01583
Metabolism	Amino acid metabolism	Glycine, serine and threonine metabolism	17	206	0.000633545	0.00287975	ko00260	Isoform0002932;Isoform0003978;Isoform0004234;Isoform0008803;Isoform0009342;Isoform0014220;Isoform0023531;Isoform0024173;Isoform0026370;Isoform0031240;Isoform0037398;Isoform0040821;Isoform0046389;Isoform0047230;Isoform0052965;Isoform0055767;Isoform0055852	K00827+K15893+K15893+K06001+K15893+K00058+K00058+K00276+K06001+K15634+K00281+K00058+K00276+K00276+K00058+K00281+K00281
Metabolism	Carbohydrate metabolism	Starch and sucrose metabolism	51	972	0.00114956	0.00496451	ko00500	Isoform0000762;Isoform0000812;Isoform0001632;Isoform0001769;Isoform0002891;Isoform0002923;Isoform0002931;Isoform0002950;Isoform0003650;Isoform0004483;Isoform0004616;Isoform0005112;Isoform0006160;Isoform0006198;Isoform0008337;Isoform0012018;Isoform0012828;Isoform0013708;Isoform0014168;Isoform0015432;Isoform0015484;Isoform0016135;Isoform0016165;Isoform0016172;Isoform0016369;Isoform0016797;Isoform00…	K01188+K08678+K13648+K01176+K08678+K05349+K05350+K01179+K01087+K13648+K08679+K05350+K13648+K05350+K00696+K13648+K01188+K01193+K05350+K05350+K01193+K00695+K16055+K05350+K00012+K00012+K00012+K01187+K00695+K05350+K05349+K01187+K01051+K00012+K01187+K01188+K05349+K01187+K00695+K00696+K05349+K05349+K00695+K01187+K01193+K01193+K01179+K01179+K13648+K00770+K00012
Metabolism	Carbohydrate metabolism	Glyoxylate and dicarboxylate metabolism	20	277	0.00119148	0.00496451	ko00630	Isoform0000591;Isoform0000896;Isoform0003978;Isoform0004234;Isoform0004658;Isoform0006714;Isoform0007037;Isoform0009342;Isoform0013896;Isoform0016138;Isoform0016463;Isoform0016779;Isoform0018673;Isoform0037398;Isoform0052494;Isoform0054543;Isoform0054804;Isoform0055767;Isoform0055852;Isoform0069683	K01915+K03781+K15893+K15893+K03781+K01455+K01455+K15893+K01455+K01601+K03781+K01601+K01455+K00281+K01455+K03781+K01455+K00281+K00281+K01455
Metabolism	Metabolism of terpenoids and polyketides	Brassinosteroid biosynthesis	4	16	0.00168605	0.00674421	ko00905	Isoform0002207;Isoform0014221;Isoform0023578;Isoform0037885	K15639+K09589+K09587+K09587
Metabolism	Metabolism of cofactors and vitamins	Ubiquinone and other terpenoid-quinone biosynthesis	9	92	0.00383645	0.0147556	ko00130	Isoform0001118;Isoform0001955;Isoform0002818;Isoform0010106;Isoform0020750;Isoform0028222;Isoform0047263;Isoform0057884;Isoform0065823	K01904+K00487+K01904+K01904+K00487+K01904+K01904+K00487+K01904
Metabolism	Carbohydrate metabolism	Pentose and glucuronate interconversions	14	195	0.00647515	0.0232572	ko00040	Isoform0000714;Isoform0002460;Isoform0004922;Isoform0016369;Isoform0016797;Isoform0017030;Isoform0017155;Isoform0026703;Isoform0027767;Isoform0031886;Isoform0032870;Isoform0033718;Isoform0055900;Isoform0058120	K00128+K00128+K00128+K00012+K00012+K00128+K00012+K01051+K00012+K00128+K00128+K00128+K00012+K00128
Metabolism	Biosynthesis of other secondary metabolites	Glucosinolate biosynthesis	2	4	0.00651202	0.0232572	ko00966	Isoform0032869;Isoform0040692	K12153+K12153
Metabolism	Carbohydrate metabolism	Propanoate metabolism	14	202	0.00872675	0.0300845	ko00640	Isoform0005576;Isoform0006764;Isoform0009375;Isoform0011858;Isoform0020067;Isoform0027678;Isoform0029831;Isoform0030936;Isoform0034976;Isoform0038383;Isoform0042810;Isoform0047190;Isoform0049039;Isoform0064562	K05605+K05605+K05605+K05605+K01895+K01895+K05605+K01895+K05605+K05605+K05605+K11262+K01895+K05605
Metabolism	Amino acid metabolism	Histidine metabolism	8	87	0.00902534	0.0300845	ko00340	Isoform0000714;Isoform0002460;Isoform0004922;Isoform0017030;Isoform0031886;Isoform0032870;Isoform0033718;Isoform0058120	K00128+K00128+K00128+K00128+K00128+K00128+K00128+K00128
Metabolism	Global and Overview	Degradation of aromatic compounds	3	15	0.0128281	0.041381	ko01220	Isoform0001955;Isoform0020750;Isoform0057884	K00487+K00487+K00487
Metabolism	Carbohydrate metabolism	Amino sugar and nucleotide sugar metabolism	26	506	0.02237	0.0699064	ko00520	Isoform0000797;Isoform0000812;Isoform0001632;Isoform0002891;Isoform0004483;Isoform0004543;Isoform0004616;Isoform0005765;Isoform0006160;Isoform0009632;Isoform0012018;Isoform0016369;Isoform0016797;Isoform0017155;Isoform0017619;Isoform0021105;Isoform0024382;Isoform0026324;Isoform0027767;Isoform0030689;Isoform0033421;Isoform0036723;Isoform0041186;Isoform0046184;Isoform0051648;Isoform0055900	K00972+K08678+K13648+K08678+K13648+K12448+K08679+K13379+K13648+K01183+K13648+K00012+K00012+K00012+K12448+K12448+K10046+K12448+K00012+K01209+K12448+K01209+K01209+K13648+K00770+K00012
Genetic Information Processing	Replication and repair	Base excision repair	7	92	0.0357963	0.108474	ko03410	Isoform0003011;Isoform0003310;Isoform0012304;Isoform0016118;Isoform0028339;Isoform0043675;Isoform0044179	K01246+K01246+K01246+K01246+K01246+K01246+K01246
Metabolism	Biosynthesis of other secondary metabolites	Tropane, piperidine and pyridine alkaloid biosynthesis	5	57	0.042682	0.125535	ko00960	Isoform0002839;Isoform0023441;Isoform0024173;Isoform0046389;Isoform0047230	K15849+K08081+K00276+K00276+K00276
Metabolism	Carbohydrate metabolism	Pyruvate metabolism	21	436	0.0652649	0.186471	ko00620	Isoform0000714;Isoform0002460;Isoform0004922;Isoform0007653;Isoform0017030;Isoform0020067;Isoform0023838;Isoform0027678;Isoform0030936;Isoform0031886;Isoform0032615;Isoform0032870;Isoform0033718;Isoform0033860;Isoform0037470;Isoform0041562;Isoform0042592;Isoform0045290;Isoform0047190;Isoform0049039;Isoform0058120	K00128+K00128+K00128+K00029+K00128+K01895+K00029+K01895+K01895+K00128+K00029+K00128+K00128+K00029+K01595+K00029+K00029+K00029+K11262+K01895+K00128
Metabolism	Energy metabolism	Carbon fixation in photosynthetic organisms	13	243	0.0687999	0.191111	ko00710	Isoform0003486;Isoform0004518;Isoform0007653;Isoform0016138;Isoform0016779;Isoform0020533;Isoform0023838;Isoform0032615;Isoform0033860;Isoform0037470;Isoform0041562;Isoform0042592;Isoform0045290	K01623+K01623+K00029+K01601+K01601+K00615+K00029+K00029+K00029+K01595+K00029+K00029+K00029
Metabolism	Energy metabolism	Oxidative phosphorylation	21	445	0.0769908	0.204557	ko00190	Isoform0006335;Isoform0015041;Isoform0015203;Isoform0020582;Isoform0021021;Isoform0021813;Isoform0026882;Isoform0032327;Isoform0038015;Isoform0038974;Isoform0041469;Isoform0044372;Isoform0048526;Isoform0052963;Isoform0060523;Isoform0060598;Isoform0060615;Isoform0060639;Isoform0060649;Isoform0060666;Isoform0060806	K02110+K01535+K01535+K01535+K01535+K01535+K01535+K01507+K01535+K01535+K01535+K01507+K01535+K01535+K01535+K01535+K01535+K01535+K01535+K01535+K01535
Metabolism	Metabolism of cofactors and vitamins	Riboflavin metabolism	3	30	0.0791205	0.204557	ko00740	Isoform0033343;Isoform0033545;Isoform0036327	K14652+K14652+K14652
Metabolism	Carbohydrate metabolism	Galactose metabolism	13	249	0.0797772	0.204557	ko00052	Isoform0011118;Isoform0013118;Isoform0013708;Isoform0015484;Isoform0019893;Isoform0022713;Isoform0028754;Isoform0030321;Isoform0032007;Isoform0041296;Isoform0042497;Isoform0043660;Isoform0044383	K01785+K01785+K01193+K01193+K01187+K01187+K01187+K06617+K01187+K01785+K01187+K01193+K01193
Metabolism	Lipid metabolism	Arachidonic acid metabolism	3	33	0.0988856	0.247214	ko00590	Isoform0005043;Isoform0017169;Isoform0017389	K00432+K00432+K01047
Metabolism	Carbohydrate metabolism	Glycolysis / Gluconeogenesis	21	462	0.102828	0.248764	ko00010	Isoform0000714;Isoform0002460;Isoform0003486;Isoform0004518;Isoform0004922;Isoform0005039;Isoform0010241;Isoform0011118;Isoform0013118;Isoform0017030;Isoform0020067;Isoform0027678;Isoform0030936;Isoform0031240;Isoform0031886;Isoform0032870;Isoform0033718;Isoform0036020;Isoform0041296;Isoform0049039;Isoform0058120	K00128+K00128+K01623+K01623+K00128+K00131+K18857+K01785+K01785+K00128+K01895+K01895+K01895+K15634+K00128+K00128+K00128+K18857+K01785+K01895+K00128
Metabolism	Amino acid metabolism	Lysine degradation	10	188	0.104481	0.248764	ko00310	Isoform0000714;Isoform0002460;Isoform0004922;Isoform0017030;Isoform0029788;Isoform0031886;Isoform0032870;Isoform0033718;Isoform0040976;Isoform0058120	K00128+K00128+K00128+K00128+K00164+K00128+K00128+K00128+K00164+K00128
Metabolism	Energy metabolism	Sulfur metabolism	4	60	0.143734	0.334265	ko00920	Isoform0000957;Isoform0010707;Isoform0040427;Isoform0041942	K01739+K17725+K01739+K00392
Metabolism	Amino acid metabolism	Cysteine and methionine metabolism	15	332	0.154828	0.350346	ko00270	Isoform0000957;Isoform0002932;Isoform0004312;Isoform0004390;Isoform0005971;Isoform0006814;Isoform0010293;Isoform0010473;Isoform0011594;Isoform0014623;Isoform0016306;Isoform0016544;Isoform0040427;Isoform0043668;Isoform0056771	K01739+K00827+K00549+K00789+K05933+K00789+K00789+K00789+K00789+K00789+K05933+K00789+K01739+K01762+K00789
Metabolism	Metabolism of terpenoids and polyketides	Monoterpenoid biosynthesis	1	5	0.157656	0.350346	ko00902	Isoform0016174	K15095
Metabolism	Metabolism of terpenoids and polyketides	Sesquiterpenoid and triterpenoid biosynthesis	2	26	0.218217	0.474384	ko00909	Isoform0029959;Isoform0045505	K19011+K19010
Metabolism	Global and Overview	Microbial metabolism in diverse environments	51	1374	0.254545	0.541585	ko01120	Isoform0000591;Isoform0000714;Isoform0002460;Isoform0003486;Isoform0004086;Isoform0004518;Isoform0004624;Isoform0004746;Isoform0004922;Isoform0005039;Isoform0005848;Isoform0007653;Isoform0010241;Isoform0011118;Isoform0013118;Isoform0014000;Isoform0014220;Isoform0016138;Isoform0016337;Isoform0016779;Isoform0017030;Isoform0017638;Isoform0020067;Isoform0020533;Isoform0021868;Isoform0023531;Isoform00…	K01915+K00128+K00128+K01623+K00948+K01623+K01501+K01501+K00128+K00131+K00033+K00029+K18857+K01785+K01785+K00948+K00058+K01601+K01501+K01601+K00128+K00517+K01895+K00615+K00895+K00058+K00029+K01895+K00164+K00517+K01895+K15634+K00128+K00029+K00128+K00128+K00029+K18857+K00517+K01595+K00058+K00164+K01785+K00029+K00392+K00029+K00029+K01895+K00058+K00128+K00264
Metabolism	Carbohydrate metabolism	Pentose phosphate pathway	7	163	0.311777	0.649535	ko00030	Isoform0003486;Isoform0004086;Isoform0004518;Isoform0005039;Isoform0005848;Isoform0014000;Isoform0020533	K01623+K00948+K01623+K00131+K00033+K00948+K00615
Metabolism	Amino acid metabolism	Tyrosine metabolism	6	139	0.328281	0.669961	ko00350	Isoform0002839;Isoform0010241;Isoform0024173;Isoform0036020;Isoform0046389;Isoform0047230	K15849+K18857+K00276+K18857+K00276+K00276
Metabolism	Biosynthesis of other secondary metabolites	Isoquinoline alkaloid biosynthesis	4	87	0.337709	0.675417	ko00950	Isoform0002839;Isoform0024173;Isoform0046389;Isoform0047230	K15849+K00276+K00276+K00276
Metabolism	Metabolism of other amino acids	Taurine and hypotaurine metabolism	3	62	0.348391	0.683119	ko00430	Isoform0005378;Isoform0012742;Isoform0039497	K10712+K10712+K10712
Metabolism	Lipid metabolism	Glycerolipid metabolism	12	314	0.370596	0.712685	ko00561	Isoform0000714;Isoform0002460;Isoform0004163;Isoform0004922;Isoform0017030;Isoform0019446;Isoform0028553;Isoform0031886;Isoform0032870;Isoform0033718;Isoform0041387;Isoform0058120	K00128+K00128+K13508+K00128+K00128+K13513+K13508+K00128+K00128+K00128+K13513+K00128
Metabolism	Amino acid metabolism	Phenylalanine, tyrosine and tryptophan biosynthesis	5	122	0.39399	0.743377	ko00400	Isoform0002839;Isoform0006220;Isoform0008803;Isoform0014511;Isoform0026370	K15849+K01609+K06001+K00891+K06001
Metabolism	Global and Overview	Biosynthesis of antibiotics	55	1582	0.426525	0.789861	ko01130	Isoform0000714;Isoform0000797;Isoform0000896;Isoform0000957;Isoform0002460;Isoform0002839;Isoform0003486;Isoform0003978;Isoform0004086;Isoform0004234;Isoform0004518;Isoform0004658;Isoform0004922;Isoform0005848;Isoform0006220;Isoform0008790;Isoform0008803;Isoform0009342;Isoform0010334;Isoform0010413;Isoform0011118;Isoform0013118;Isoform0014000;Isoform0014220;Isoform0014511;Isoform0016463;Isoform00…	K00128+K00972+K03781+K01739+K00128+K15849+K01623+K15893+K00948+K15893+K01623+K03781+K00128+K00033+K01609+K05917+K06001+K15893+K01581+K01581+K01785+K01785+K00948+K00058+K00891+K03781+K00128+K03526+K01895+K00615+K00895+K00058+K06001+K01895+K00164+K01895+K15634+K00128+K00128+K00128+K00281+K00318+K01739+K00058+K00164+K01785+K01895+K03526+K00058+K03781+K03526+K00281+K00281+K00128+K00264
Metabolism	Lipid metabolism	Sphingolipid metabolism	7	189	0.454939	0.827162	ko00600	Isoform0002988;Isoform0003336;Isoform0032459;Isoform0033575;Isoform0038191;Isoform0043929;Isoform0051678	K01634+K01634+K01634+K01634+K01634+K00654+K17108
Metabolism	Metabolism of terpenoids and polyketides	Zeatin biosynthesis	1	19	0.479116	0.848717	ko00908	Isoform0002797	K00279
Metabolism	Lipid metabolism	Fatty acid degradation	11	312	0.483769	0.848717	ko00071	Isoform0000714;Isoform0002460;Isoform0004922;Isoform0010241;Isoform0012366;Isoform0017030;Isoform0031886;Isoform0032870;Isoform0033718;Isoform0036020;Isoform0058120	K00128+K00128+K00128+K18857+K00232+K00128+K00128+K00128+K00128+K18857+K00128
Metabolism	Global and Overview	Biosynthesis of amino acids	28	833	0.535719	0.923653	ko01230	Isoform0000591;Isoform0000957;Isoform0002839;Isoform0003486;Isoform0004086;Isoform0004312;Isoform0004390;Isoform0004518;Isoform0006220;Isoform0006814;Isoform0008803;Isoform0010293;Isoform0010473;Isoform0011594;Isoform0014000;Isoform0014220;Isoform0014511;Isoform0014623;Isoform0016544;Isoform0020533;Isoform0023531;Isoform0026370;Isoform0031240;Isoform0040427;Isoform0040821;Isoform0052965;Isoform00…	K01915+K01739+K15849+K01623+K00948+K00549+K00789+K01623+K01609+K00789+K06001+K00789+K00789+K00789+K00948+K00058+K00891+K00789+K00789+K00615+K00058+K06001+K15634+K01739+K00058+K00058+K00789+K00264
Metabolism	Lipid metabolism	Cutin, suberine and wax biosynthesis	2	56	0.567809	0.962388	ko00073	Isoform0043268;Isoform0046798	K15403+K15403
Metabolism	Glycan biosynthesis and metabolism	Glycosaminoglycan degradation	2	60	0.60553	1	ko00531	Isoform0010156;Isoform0025592	K10532+K01205
Environmental Information Processing	Signal transduction	Plant hormone signal transduction	27	853	0.662564	1	ko04075	Isoform0003079;Isoform0004067;Isoform0004606;Isoform0006501;Isoform0009220;Isoform0009387;Isoform0011375;Isoform0013681;Isoform0013690;Isoform0017923;Isoform0017927;Isoform0025827;Isoform0027397;Isoform0032431;Isoform0033202;Isoform0035040;Isoform0036352;Isoform0037476;Isoform0040992;Isoform0045730;Isoform0045976;Isoform0046330;Isoform0046967;Isoform0056939;Isoform0063995;Isoform0064399;Isoform00…	K14500+K13464+K13464+K14498+K14498+K13464+K14431+K13946+K13464+K14508+K14508+K14506+K14506+K14508+K13946+K14506+K13946+K13464+K14506+K13946+K13464+K14508+K14508+K14498+K14498+K14498+K14513
Metabolism	Lipid metabolism	Steroid biosynthesis	4	134	0.666356	1	ko00100	Isoform0005337;Isoform0008790;Isoform0030269;Isoform0041061	K01052+K05917+K09832+K09832
Metabolism	Metabolism of other amino acids	Selenocompound metabolism	3	103	0.679864	1	ko00450	Isoform0000957;Isoform0004312;Isoform0040427	K01739+K00549+K01739
Metabolism	Metabolism of other amino acids	Glutathione metabolism	7	235	0.683284	1	ko00480	Isoform0000110;Isoform0005043;Isoform0005848;Isoform0010334;Isoform0010413;Isoform0017169;Isoform0039605	K00799+K00432+K00033+K01581+K01581+K00432+K00799
Cellular Processes	Transport and catabolism	Peroxisome	10	342	0.721376	1	ko04146	Isoform0000896;Isoform0004658;Isoform0005904;Isoform0012366;Isoform0016463;Isoform0019332;Isoform0021673;Isoform0037324;Isoform0045688;Isoform0054543	K03781+K03781+K12261+K00232+K03781+K12261+K12261+K12261+K12261+K03781
Metabolism	Lipid metabolism	Biosynthesis of unsaturated fatty acids	3	117	0.759913	1	ko01040	Isoform0012366;Isoform0049990;Isoform0059903	K00232+K10251+K10251
Metabolism	Energy metabolism	Photosynthesis	2	92	0.821491	1	ko00195	Isoform0006335;Isoform0035711	K02110+K02705
Metabolism	Lipid metabolism	Glycerophospholipid metabolism	10	382	0.83394	1	ko00564	Isoform0004163;Isoform0006086;Isoform0007556;Isoform0008420;Isoform0015014;Isoform0017389;Isoform0019446;Isoform0028553;Isoform0035556;Isoform0041387	K13508+K00006+K00006+K06129+K00006+K01047+K13513+K13508+K00006+K13513
Cellular Processes	Transport and catabolism	Regulation of autophagy	4	175	0.845896	1	ko04140	Isoform0005961;Isoform0018565;Isoform0020758;Isoform0029013	K07198+K07198+K07198+K07198
Metabolism	Metabolism of terpenoids and polyketides	Diterpenoid biosynthesis	1	55	0.848941	1	ko00904	Isoform0006249	K04123
Metabolism	Lipid metabolism	Fatty acid biosynthesis	6	274	0.903969	1	ko00061	Isoform0007957;Isoform0014637;Isoform0018315;Isoform0027688;Isoform0047190;Isoform0058382	K10781+K10781+K10781+K10781+K11262+K10781
Metabolism	Metabolism of terpenoids and polyketides	Terpenoid backbone biosynthesis	3	162	0.914106	1	ko00900	Isoform0017966;Isoform0051859;Isoform0055089	K03526+K03526+K03526
Metabolism	Global and Overview	Fatty acid metabolism	9	421	0.948779	1	ko01212	Isoform0007957;Isoform0012366;Isoform0014637;Isoform0018315;Isoform0027688;Isoform0047190;Isoform0049990;Isoform0058382;Isoform0059903	K10781+K00232+K10781+K10781+K10781+K11262+K10251+K10781+K10251
Metabolism	Glycan biosynthesis and metabolism	Other glycan degradation	2	141	0.953689	1	ko00511	Isoform0051678;Isoform0059193	K17108+K01191
Metabolism	Amino acid metabolism	Arginine biosynthesis	1	95	0.961942	1	ko00220	Isoform0000591	K01915
Metabolism	Carbohydrate metabolism	Fructose and mannose metabolism	3	203	0.969467	1	ko00051	Isoform0003486;Isoform0004518;Isoform0021868	K01623+K01623+K00895
Metabolism	Metabolism of terpenoids and polyketides	Carotenoid biosynthesis	2	156	0.969984	1	ko00906	Isoform0022667;Isoform0042133	K17912+K09835
Metabolism	Amino acid metabolism	Alanine, aspartate and glutamate metabolism	3	238	0.988008	1	ko00250	Isoform0000591;Isoform0002932;Isoform0061471	K01915+K00827+K00264
Metabolism	Glycan biosynthesis and metabolism	N-Glycan biosynthesis	2	190	0.989043	1	ko00510	Isoform0045759;Isoform0059610	K12666+K12666
Metabolism	Nucleotide metabolism	Pyrimidine metabolism	7	436	0.992236	1	ko00240	Isoform0003796;Isoform0004123;Isoform0005970;Isoform0011490;Isoform0029757;Isoform0057042;Isoform0058991	K14641+K14641+K14641+K14641+K14641+K01937+K13800
Metabolism	Global and Overview	2-Oxocarboxylic acid metabolism	2	202	0.992374	1	ko01210	Isoform0032869;Isoform0040692	K12153+K12153
Metabolism	Lipid metabolism	Ether lipid metabolism	1	146	0.993469	1	ko00565	Isoform0017389	K01047
Genetic Information Processing	Translation	Ribosome	3	268	0.994772	1	ko03010	Isoform0017102;Isoform0019320;Isoform0035224	K02883+K02878+K02878
Metabolism	Nucleotide metabolism	Purine metabolism	9	557	0.996486	1	ko00230	Isoform0002486;Isoform0003796;Isoform0004086;Isoform0004123;Isoform0005970;Isoform0011490;Isoform0014000;Isoform0027201;Isoform0029757	K00942+K14641+K00948+K14641+K14641+K14641+K00948+K00942+K14641
Metabolism	Carbohydrate metabolism	Inositol phosphate metabolism	3	292	0.997352	1	ko00562	Isoform0029441;Isoform0040815;Isoform0056849	K05857+K05857+K00921
Environmental Information Processing	Signal transduction	Phosphatidylinositol signaling system	3	295	0.99757	1	ko04070	Isoform0029441;Isoform0040815;Isoform0056849	K05857+K05857+K00921
Metabolism	Carbohydrate metabolism	Citrate cycle (TCA cycle)	2	249	0.998205	1	ko00020	Isoform0029788;Isoform0040976	K00164+K00164
Organismal Systems	Environmental adaptation	Circadian rhythm - plant	3	317	0.998713	1	ko04712	Isoform0014808;Isoform0054463;Isoform0058651	K12133+K00660+K12133
Genetic Information Processing	Replication and repair	Mismatch repair	1	194	0.998763	1	ko03430	Isoform0000424	K10756
Genetic Information Processing	Replication and repair	DNA replication	1	233	0.999681	1	ko03030	Isoform0000424	K10756
Cellular Processes	Transport and catabolism	Phagosome	3	412	0.999925	1	ko04145	Isoform0005906;Isoform0043395;Isoform0056849	K07374+K07374+K00921
Genetic Information Processing	Replication and repair	Nucleotide excision repair	1	282	0.999942	1	ko03420	Isoform0000424	K10756
Genetic Information Processing	Translation	Aminoacyl-tRNA biosynthesis	1	321	0.999985	1	ko00970	Isoform0011410	K01876
Genetic Information Processing	Folding, sorting and degradation	Ubiquitin mediated proteolysis	4	548	0.999993	1	ko04120	Isoform0017842;Isoform0038123;Isoform0043232;Isoform0043790	K03869+K10590+K10144+K10144
Cellular Processes	Transport and catabolism	Endocytosis	9	829	0.999995	1	ko04144	Isoform0013270;Isoform0017055;Isoform0020350;Isoform0040153;Isoform0048438;Isoform0048633;Isoform0049244;Isoform0055430;Isoform0055563	K07904+K07904+K07904+K03283+K07904+K04646+K04646+K04646+K04646
Genetic Information Processing	Transcription	Spliceosome	9	914	1	1	ko03040	Isoform0001972;Isoform0003237;Isoform0027357;Isoform0028655;Isoform0034053;Isoform0035888;Isoform0040153;Isoform0045648;Isoform0059584	K12828+K06063+K12813+K12856+K12837+K12856+K03283+K12854+K12813
Genetic Information Processing	Translation	RNA transport	8	879	1	1	ko03013	Isoform0000028;Isoform0001801;Isoform0004375;Isoform0005298;Isoform0006154;Isoform0006314;Isoform0010693;Isoform0039567	K03113+K14312+K13126+K03260+K05749+K03262+K03252+K14293
Genetic Information Processing	Translation	mRNA surveillance pathway	2	578	1	1	ko03015	Isoform0001393;Isoform0004375	K14411+K13126
Genetic Information Processing	Folding, sorting and degradation	RNA degradation	1	613	1	1	ko03018	Isoform0004375	K13126
Genetic Information Processing	Folding, sorting and degradation	Protein processing in endoplasmic reticulum	4	764	1	1	ko04141	Isoform0001845;Isoform0040153;Isoform0045759;Isoform0059610	K09487+K03283+K12666+K12666
