# Supplementary material for: Global transcriptome changes of elongating internode of sugarcane in response to mepiquat chloride
Source: BMC Genomics. 2021 Jan 25;22:79. doi: 10.1186/s12864-020-07352-w (PMC7831198; doi:10.1186/s12864-020-07352-w)
Supplement: Supplementary file 7 — Additional file 7. Gene networks of the three hub genes including Stf0 sulfotransferase, cyclin-like F-box, and HOX12. (CSV 2 kb) [file 12864_2020_7352_MOESM7_ESM.csv]

fromNode	toNode
Isoform0005563	Isoform0010307
Isoform0005563	Isoform0012416
Isoform0005563	Isoform0021123
Isoform0006322	Isoform0010307
Isoform0006322	Isoform0012416
Isoform0006322	Isoform0021123
Isoform0006376	Isoform0010307
Isoform0006376	Isoform0012416
Isoform0006376	Isoform0021123
Isoform0007476	Isoform0010307
Isoform0007476	Isoform0012416
Isoform0007476	Isoform0021123
Isoform0007777	Isoform0010307
Isoform0007777	Isoform0012416
Isoform0007777	Isoform0021123
Isoform0007811	Isoform0010307
Isoform0007811	Isoform0012416
Isoform0007811	Isoform0021123
Isoform0008066	Isoform0010307
Isoform0008066	Isoform0012416
Isoform0008066	Isoform0021123
Isoform0009045	Isoform0010307
Isoform0009045	Isoform0012416
Isoform0009045	Isoform0021123
Isoform0009785	Isoform0010307
Isoform0009785	Isoform0012416
Isoform0009785	Isoform0021123
Isoform0010307	Isoform0010527
Isoform0010307	Isoform0012416
Isoform0010307	Isoform0013041
Isoform0010307	Isoform0013242
Isoform0010307	Isoform0013574
Isoform0010307	Isoform0013820
Isoform0010307	Isoform0013835
Isoform0010307	Isoform0014975
Isoform0010307	Isoform0015353
Isoform0010307	Isoform0015929
Isoform0010307	Isoform0016225
Isoform0010307	Isoform0017224
Isoform0010307	Isoform0017830
Isoform0010307	Isoform0021123
Isoform0010307	Isoform0021210
Isoform0010307	Isoform0024048
Isoform0010307	Isoform0026777
Isoform0010307	Isoform0027089
Isoform0010307	Isoform0028108
Isoform0010307	Isoform0031947
Isoform0010307	Isoform0033798
Isoform0010307	Isoform0035152
Isoform0010307	Isoform0043193
Isoform0010527	Isoform0012416
Isoform0010527	Isoform0021123
Isoform0012416	Isoform0013041
Isoform0012416	Isoform0013574
Isoform0012416	Isoform0013820
Isoform0012416	Isoform0013835
Isoform0012416	Isoform0014975
Isoform0012416	Isoform0015353
Isoform0012416	Isoform0015929
Isoform0012416	Isoform0016225
Isoform0012416	Isoform0017224
Isoform0012416	Isoform0017830
Isoform0012416	Isoform0021123
Isoform0012416	Isoform0021210
Isoform0012416	Isoform0024048
Isoform0012416	Isoform0026777
Isoform0012416	Isoform0027089
Isoform0012416	Isoform0028108
Isoform0012416	Isoform0031947
Isoform0012416	Isoform0033798
Isoform0012416	Isoform0035152
Isoform0012416	Isoform0043193
Isoform0013041	Isoform0021123
Isoform0013242	Isoform0021123
Isoform0013574	Isoform0021123
Isoform0013820	Isoform0021123
Isoform0013835	Isoform0021123
Isoform0014975	Isoform0021123
Isoform0015353	Isoform0021123
Isoform0015929	Isoform0021123
Isoform0016225	Isoform0021123
Isoform0017224	Isoform0021123
Isoform0021123	Isoform0021210
Isoform0021123	Isoform0024048
Isoform0021123	Isoform0026777
Isoform0021123	Isoform0027089
Isoform0021123	Isoform0028108
Isoform0021123	Isoform0031947
Isoform0021123	Isoform0033798
Isoform0021123	Isoform0035152
Isoform0021123	Isoform0043193
